# Supplementary material for: 6-Methyl-2,7-diphenyl-1,4-diazepan-5-one
Source: Acta Crystallogr Sect E Struct Rep Online. 2009 Nov 25;65(Pt 12):o3211. doi: 10.1107/S1600536809049630 (PMC2971804; doi:10.1107/S1600536809049630)
Supplement: Supplementary file 2 [file e-65-o3211-Isup2.hkl]

#
# h,k,l, Fc-squared, Fo-squared, sigma(Fo-squared) and status flag
#
data_I
_shelx_title ' helenkavitha in P2(1)/c/BDZ/ C18H19N2O1'
_shelx_refln_list_code          4
_shelx_F_calc_maximum      226.65
_exptl_crystal_F_000      1200.00
_reflns_d_resolution_high  0.7733
 
loop_
 _symmetry_equiv_pos_as_xyz
 'x, y, z'
 '-x, y+1/2, -z+1/2'
 '-x, -y, -z'
 'x, -y-1/2, z-1/2'
 
_cell_length_a    10.8621
_cell_length_b    21.3210
_cell_length_c    13.3890
_cell_angle_alpha  90.000
_cell_angle_beta   91.167
_cell_angle_gamma  90.000
 
_shelx_F_squared_multiplier     1.000
 
loop_
 _refln_index_h
 _refln_index_k
 _refln_index_l
 _refln_F_squared_calc
 _refln_F_squared_meas
 _refln_F_squared_sigma
 _refln_observed_status
   1   0   0     1907.23      840.49     23.16 o
   2   0   0    51370.80    49927.84    425.37 o
   3   0   0    22098.89    21471.45    276.28 o
   4   0   0      210.09      201.66      5.34 o
   5   0   0      781.88      836.56     14.80 o
   6   0   0     4076.36     4179.66     61.19 o
   7   0   0        2.54       -2.50      2.74 o
   8   0   0        2.91       -1.59      3.26 o
   9   0   0       74.89       92.69      5.75 o
  10   0   0        4.36        0.06      5.37 o
  11   0   0       63.59       66.77      8.22 o
  12   0   0       16.83       13.90      6.93 o
  13   0   0       14.36       30.41     11.09 o
  14   0   0        3.53        7.50     11.56 o
   1   1   0        0.39       -0.25      0.25 o
   2   1   0        4.50       13.95      1.20 o
   3   1   0     5783.94     5812.86     41.01 o
   4   1   0       39.22       45.45      2.52 o
   5   1   0     5503.90     5546.93     51.72 o
   6   1   0      557.97      544.65      8.17 o
   7   1   0       19.63       28.42      2.57 o
   8   1   0       12.69        7.10      2.56 o
   9   1   0       55.76       48.74      3.35 o
  10   1   0       48.25       41.88      4.90 o
  11   1   0       26.37       41.03      5.29 o
  12   1   0        1.70       -1.00      5.20 o
  13   1   0        2.64       -5.68      6.77 o
  14   1   0        2.08       -3.41      7.66 o
   1   2   0       38.05       45.76      1.10 o
   2   2   0     2452.09     2189.62     14.61 o
   3   2   0       38.09       38.37      1.52 o
   4   2   0     1847.25     1804.74     15.75 o
   5   2   0       40.25       39.17      2.28 o
   6   2   0      394.19      365.97      5.70 o
   7   2   0       69.96       58.43      2.98 o
   8   2   0        1.49       -2.24      2.24 o
   9   2   0       56.74       59.45      3.55 o
  10   2   0       28.55       25.21      4.60 o
  11   2   0        0.61        6.32      4.40 o
  12   2   0       25.11       15.55      5.97 o
  13   2   0        3.24        6.69      6.95 o
  14   2   0        1.08        4.67     11.15 o
   1   3   0      328.04      346.23      2.86 o
   2   3   0    25338.93    25093.66    162.43 o
   3   3   0     5453.72     5484.55     40.68 o
   4   3   0       31.01       36.07      1.53 o
   5   3   0     1516.02     1488.21     14.37 o
   6   3   0      361.86      345.45      5.52 o
   7   3   0       12.62       12.20      2.08 o
   8   3   0        9.30        8.49      2.54 o
   9   3   0        0.66        1.21      2.59 o
  10   3   0        3.45        0.60      4.43 o
  11   3   0       61.69       69.21      9.61 o
  12   3   0        0.04        1.43      5.53 o
  13   3   0       12.58        9.37      6.14 o
   0   4   0      374.95      328.46      4.53 o
   1   4   0       72.73       65.31      1.27 o
   2   4   0      185.22      203.03      2.41 o
   3   4   0     1917.70     1831.77     14.24 o
   4   4   0      929.58     1020.55     10.18 o
   5   4   0      110.67      113.04      2.83 o
   6   4   0      168.89      185.75      3.79 o
   7   4   0        6.46       -0.10      1.90 o
   8   4   0       12.14        9.16      2.33 o
   9   4   0        1.82       -1.24      2.67 o
  10   4   0       10.14        6.45      4.03 o
  11   4   0       31.31       36.06      6.12 o
  12   4   0       30.13       26.47      6.47 o
  13   4   0       14.02       25.88      6.81 o
   1   5   0     5372.82     5277.01     44.95 o
   2   5   0     6242.70     6170.77     45.26 o
   3   5   0      500.91      467.38      5.04 o
   4   5   0     4408.65     4306.52     35.66 o
   5   5   0      798.83      702.62      7.46 o
   6   5   0        0.09       -1.01      1.58 o
   7   5   0       86.63       86.20      3.21 o
   8   5   0       98.50      107.30      3.76 o
   9   5   0       28.99       30.18      3.88 o
  10   5   0        9.91       -0.77      4.16 o
  11   5   0        0.19        0.57      8.45 o
  12   5   0       17.25       31.11      6.72 o
  13   5   0        0.92        4.60      9.17 o
   0   6   0     1308.16     1460.59     16.97 o
   1   6   0      691.31      754.63      7.55 o
   2   6   0        0.00        0.74      0.96 o
   3   6   0       42.99       34.05      1.45 o
   4   6   0      117.23      144.58      3.03 o
   5   6   0     1920.61     1690.37     16.24 o
   6   6   0      202.84      191.41      3.68 o
   7   6   0        0.52       -0.30      2.58 o
   8   6   0       31.53       29.69      2.77 o
   9   6   0      256.20      257.53      6.67 o
  10   6   0        0.03        9.00      5.37 o
  11   6   0        1.13       -1.10      5.55 o
  12   6   0        4.65        7.08      6.07 o
  13   6   0       23.66       36.60      7.29 o
   1   7   0       43.05       39.89      1.29 o
   2   7   0      562.52      564.61      5.93 o
   3   7   0       77.42       74.18      2.59 o
   4   7   0      293.82      283.38      4.32 o
   5   7   0      164.71      187.02      3.75 o
   6   7   0        1.76        1.81      1.81 o
   7   7   0      426.09      423.12      6.38 o
   8   7   0      190.31      175.32      4.49 o
   9   7   0       73.85       66.25      5.81 o
  10   7   0      325.40      317.86      8.57 o
  11   7   0       31.38       33.49      6.58 o
  12   7   0       17.68        8.67      7.13 o
  13   7   0        9.00       12.44      6.68 o
   0   8   0     2960.09     3248.02     36.35 o
   1   8   0       95.41       85.98      1.86 o
   2   8   0      313.21      334.43      4.27 o
   3   8   0      929.95      970.74     10.09 o
   4   8   0       68.75       42.51      2.11 o
   5   8   0       32.51       29.60      2.07 o
   6   8   0      500.92      503.50      6.88 o
   7   8   0      213.36      204.43      4.58 o
   8   8   0       39.69       38.44      2.96 o
   9   8   0       97.26      105.06      4.85 o
  10   8   0        2.86        3.61      3.93 o
  11   8   0       42.58       37.09      5.51 o
  12   8   0       12.91        9.77      6.34 o
  13   8   0        8.22       20.56      6.99 o
   1   9   0       13.29        5.45      1.01 o
   2   9   0      283.89      279.81      4.81 o
   3   9   0     3431.84     3589.58     32.03 o
   4   9   0      595.35      549.26      6.52 o
   5   9   0        6.75        5.32      1.77 o
   6   9   0       52.06       44.19      2.53 o
   7   9   0       92.01       87.97      3.43 o
   8   9   0       25.48       23.32      3.22 o
   9   9   0        0.09       -3.23      3.23 o
  10   9   0        3.97        3.34      3.87 o
  11   9   0       38.65       36.17      5.57 o
  12   9   0        5.09        7.43      6.02 o
  13   9   0       25.71       33.79      7.63 o
   0  10   0    12517.33    13009.97    139.79 o
   1  10   0      897.14      933.56      9.80 o
   2  10   0      129.12      127.74      3.12 o
   3  10   0       58.10       75.76      3.16 o
   4  10   0      143.22      145.60      3.54 o
   5  10   0       62.40       61.04      2.72 o
   6  10   0        6.34        3.19      2.09 o
   7  10   0        6.58        9.53      2.53 o
   8  10   0      549.96      526.19      8.87 o
   9  10   0        2.71       -1.96      3.04 o
  10  10   0       94.97       94.37      5.64 o
  11  10   0        0.09       -0.72      5.92 o
  12  10   0        0.00       -5.89      5.89 o
  13  10   0        0.04       -3.12      6.67 o
   1  11   0       28.04       42.26      1.78 o
   2  11   0      482.21      475.67      6.31 o
   3  11   0       58.90       78.97      2.53 o
   4  11   0       97.49       99.34      3.20 o
   5  11   0      244.70      250.08      5.21 o
   6  11   0      223.21      249.32      5.12 o
   7  11   0      240.57      234.70      5.34 o
   8  11   0      481.06      514.67      8.95 o
   9  11   0        0.60        0.80      3.37 o
  10  11   0       50.91       57.06      5.67 o
  11  11   0        0.50       -0.08      5.93 o
  12  11   0        0.71        0.58      6.18 o
   0  12   0      250.79      270.24      5.51 o
   1  12   0      424.51      444.02      5.54 o
   2  12   0        4.34        3.82      1.05 o
   3  12   0       57.53       69.81      2.52 o
   4  12   0      283.23      304.92      5.27 o
   5  12   0      101.30       98.86      3.68 o
   6  12   0      111.67       99.63      3.69 o
   7  12   0      122.89       92.53      3.87 o
   8  12   0      320.59      322.12      8.36 o
   9  12   0        0.06        2.12      3.93 o
  10  12   0       18.77       21.16      5.24 o
  11  12   0        2.34        6.02      6.31 o
  12  12   0        0.46       -0.51      6.47 o
   1  13   0        8.88       16.79      1.57 o
   2  13   0      342.38      419.89      6.18 o
   3  13   0        0.01       -1.58      1.58 o
   4  13   0       33.25       38.56      2.53 o
   5  13   0       86.68       96.98      3.93 o
   6  13   0       14.16       17.86      2.86 o
   7  13   0       96.67       97.98      4.04 o
   8  13   0       10.20        7.20      3.66 o
   9  13   0       14.57       11.26      4.36 o
  10  13   0       37.69       32.69      6.76 o
  11  13   0        0.09        4.89      6.56 o
  12  13   0        7.54        6.85      6.99 o
   0  14   0      132.59      173.74      5.72 o
   1  14   0       52.59       47.46      2.49 o
   2  14   0      172.23      178.88      4.22 o
   3  14   0        1.09        0.62      1.72 o
   4  14   0       69.67       74.31      3.18 o
   5  14   0      111.08       96.85      3.60 o
   6  14   0      384.28      388.06      7.37 o
   7  14   0        0.34        0.89      3.82 o
   8  14   0       94.12       91.35      5.59 o
   9  14   0        5.48       11.69      4.89 o
  10  14   0        1.39       -1.88      5.69 o
  11  14   0        1.68        1.96      6.53 o
  12  14   0        0.43       -5.05      6.81 o
   1  15   0       39.95       48.30      2.65 o
   2  15   0      424.45      421.17      6.23 o
   3  15   0       62.80       60.08      2.89 o
   4  15   0       92.58      100.05      4.59 o
   5  15   0       78.75       80.37      3.62 o
   6  15   0       20.87       27.91      3.75 o
   7  15   0      199.30      219.71      7.48 o
   8  15   0      117.97      130.75      6.40 o
   9  15   0       17.57       17.50      5.52 o
  10  15   0       21.89       26.21      6.87 o
  11  15   0       28.38       39.75      8.68 o
   0  16   0     1362.92     1273.98     19.59 o
   1  16   0       27.70       30.37      2.63 o
   2  16   0     1031.97     1014.91     11.31 o
   3  16   0      318.25      292.67      6.50 o
   4  16   0       58.94       51.30      3.65 o
   5  16   0      148.55      158.86      5.33 o
   6  16   0       60.73       50.28      4.93 o
   7  16   0       53.97       50.85      4.80 o
   8  16   0        2.90        8.74      5.06 o
   9  16   0       41.97       48.44      6.30 o
  10  16   0        2.80        5.33      6.59 o
  11  16   0        4.03        0.43      6.62 o
   1  17   0        2.24       -2.93      3.17 o
   2  17   0      124.21      134.12      4.66 o
   3  17   0      875.95      900.96     12.27 o
   4  17   0       45.55       35.78      3.47 o
   5  17   0      245.04      237.44      6.85 o
   6  17   0       34.12       35.67      4.67 o
   7  17   0       18.70       13.23      8.00 o
   8  17   0        0.01       -5.00      5.00 o
   9  17   0       25.55       24.00      5.96 o
  10  17   0        0.67        3.28      6.80 o
  11  17   0        1.73       -5.88      8.02 o
   0  18   0       14.19        3.93      5.88 o
   1  18   0     1054.22      972.86     13.92 o
   2  18   0      313.22      304.98      6.82 o
   3  18   0        1.27        5.68      3.19 o
   4  18   0      151.47      156.96      5.86 o
   5  18   0      135.86      134.30      6.14 o
   6  18   0       35.61       50.82      5.91 o
   7  18   0       76.53       83.36      6.85 o
   8  18   0        1.69       -4.73      4.73 o
   9  18   0        0.00        3.45      5.49 o
  10  18   0        0.71        8.16      6.87 o
   1  19   0       19.19       36.18      4.30 o
   2  19   0      328.57      340.24      8.84 o
   3  19   0      696.79      712.75     13.00 o
   4  19   0        1.41       -1.48      3.87 o
   5  19   0       51.59       43.14      5.07 o
   6  19   0        0.01       -2.81      4.93 o
   7  19   0        0.13       -4.83      4.83 o
   8  19   0        1.17       -4.70      5.43 o
   9  19   0       10.14       24.83      6.10 o
  10  19   0        4.30       -0.04      7.11 o
   0  20   0        0.84       -6.02      6.02 o
   1  20   0      137.30      134.29      7.10 o
   2  20   0      131.24      120.03      5.93 o
   3  20   0       86.08       91.72      5.48 o
   4  20   0       17.41        8.52      4.21 o
   5  20   0       52.65       55.52      6.18 o
   6  20   0       16.23       12.73      5.26 o
   7  20   0        4.53        4.55      5.21 o
   8  20   0       14.37       17.44      5.96 o
   9  20   0        0.01        1.53      5.74 o
   1  21   0       29.81       31.03      5.28 o
   2  21   0        6.51        5.25      3.88 o
   3  21   0       64.08       70.12      5.23 o
   4  21   0       12.37        9.21      4.95 o
   5  21   0       20.52       12.13      6.59 o
   6  21   0        0.43        0.17      7.33 o
   7  21   0       18.87       13.34      5.65 o
   8  21   0        0.14        5.60      7.24 o
   9  21   0        0.85       -0.90      6.94 o
   0  22   0      132.40      102.16      9.88 o
   1  22   0       18.20       10.19      5.00 o
   2  22   0      142.74      148.51      7.84 o
   3  22   0        1.17       -0.17      3.95 o
   4  22   0        4.16        4.51      4.98 o
   5  22   0       60.92       82.19      6.94 o
   6  22   0        0.33       -2.31      5.37 o
   7  22   0        0.03       -4.89      4.92 o
   8  22   0       18.70       18.92      6.43 o
   1  23   0       20.66       10.54      5.30 o
   2  23   0       15.64       15.83      5.36 o
   3  23   0       35.92       28.92     10.05 o
   4  23   0       26.05       28.98      5.60 o
   5  23   0       27.33       29.30      6.03 o
   6  23   0       23.84       33.18      7.90 o
   7  23   0        1.22        4.39      5.96 o
   0  24   0       40.33       27.03      8.50 o
   1  24   0        5.50        9.49      5.43 o
   2  24   0        1.59       -4.39      6.18 o
   3  24   0        5.79       -2.12      6.40 o
   4  24   0        0.00       -4.04      5.95 o
   5  24   0        1.46       -1.31      7.05 o
   6  24   0        0.60        7.67      7.86 o
   1  25   0       23.73       26.38     11.37 o
   2  25   0        6.51        4.33      6.61 o
   3  25   0       29.23       26.75      7.25 o
   4  25   0        6.92        7.15      6.99 o
   5  25   0       11.57       15.22      7.16 o
   0  26   0        0.41       -3.49      7.90 o
   1  26   0       60.64       83.13      8.85 o
   2  26   0        2.72       -0.46      6.68 o
   3  26   0        9.38       -6.89      6.89 o
   4  26   0        0.09        1.07      7.15 o
   1  27   0        2.44       -6.74      7.05 o
   2  27   0        0.08       -8.12      8.12 o
 -14   1   1        4.21       -2.57      7.88 o
 -13   1   1       14.96       11.47      5.43 o
 -12   1   1        2.14        2.59      4.72 o
 -11   1   1        0.05        3.09      4.36 o
 -10   1   1       50.29       45.81      3.81 o
  -9   1   1        0.45       -2.55      2.55 o
  -8   1   1      575.50      550.06      9.47 o
  -7   1   1      172.49      188.55      4.86 o
  -6   1   1     2820.17     2726.41     29.33 o
  -5   1   1     8311.92     8443.28     77.86 o
  -4   1   1      667.63      666.41      7.18 o
  -3   1   1      585.59      610.03      6.23 o
  -2   1   1      258.93      273.36      4.30 o
  -1   1   1     1672.79     1458.55     19.89 o
   1   1   1      207.29      188.62      6.22 o
   2   1   1      331.03      367.81      3.40 o
   3   1   1    11593.88    11490.14     84.11 o
   4   1   1     7517.91     7619.86     66.06 o
   5   1   1        7.76       -1.55      2.36 o
   6   1   1      880.29      898.88     11.16 o
   7   1   1       87.21       83.92      4.76 o
   8   1   1      120.99      102.31      3.78 o
   9   1   1       21.78       27.75      2.91 o
  10   1   1        2.99       -0.49      4.43 o
  11   1   1       57.00       55.37      7.60 o
  12   1   1       16.46        7.93      6.52 o
  13   1   1        6.25       11.02      7.16 o
 -14   2   1        2.92        0.92     10.63 o
 -13   2   1        1.18        4.79      5.21 o
 -12   2   1       12.48       18.03      5.27 o
 -11   2   1       31.98       39.85      5.21 o
 -10   2   1        0.39        1.93      2.97 o
  -9   2   1       16.87       19.83      3.08 o
  -8   2   1      324.34      311.67      6.63 o
  -7   2   1        0.40       -2.21      2.21 o
  -6   2   1       15.30       12.65      2.98 o
  -5   2   1      502.50      466.75      6.48 o
  -4   2   1     3045.64     3063.69     29.27 o
  -3   2   1        5.76       11.40      1.72 o
  -2   2   1      108.16      135.67      2.10 o
  -1   2   1      263.01      260.13      2.35 o
   0   2   1     3696.45     2782.55     60.30 o
   1   2   1      940.48      892.98      6.38 o
   2   2   1    27681.66    27195.91    219.01 o
   3   2   1     3804.12     3908.71     30.46 o
   4   2   1      563.71      621.56      6.32 o
   5   2   1      273.44      240.65      3.57 o
   6   2   1      848.80      940.03     10.65 o
   7   2   1        0.47       -0.05      1.92 o
   8   2   1       21.60       16.41      2.48 o
   9   2   1        0.92       -3.15      3.15 o
  10   2   1       79.71       80.75      6.42 o
  11   2   1       26.67       35.60      6.01 o
  12   2   1       60.43       55.19      7.80 o
  13   2   1        0.02       -0.92     15.92 o
 -13   3   1        8.52       13.42      6.39 o
 -12   3   1        0.74       -2.91      4.84 o
 -11   3   1       11.30        0.56      4.45 o
 -10   3   1       13.46       15.08      3.65 o
  -9   3   1        4.94        2.01      2.85 o
  -8   3   1       45.57       45.10      3.35 o
  -7   3   1        9.98        4.78      2.09 o
  -6   3   1      713.56      733.53     10.64 o
  -5   3   1     1674.38     1608.79     16.65 o
  -4   3   1      322.44      327.55      4.76 o
  -3   3   1       28.49       30.68      1.23 o
  -2   3   1    10178.69     9732.15     76.58 o
  -1   3   1     1739.58     1694.32     14.03 o
   0   3   1     3710.26     3816.01     32.61 o
   1   3   1     1277.40     1235.95      9.46 o
   2   3   1      291.92      263.60      4.04 o
   3   3   1        0.30       -0.62      0.62 o
   4   3   1     2737.45     2537.86     22.72 o
   5   3   1     1200.88     1254.24     12.14 o
   6   3   1       16.73       14.51      2.00 o
   7   3   1      142.12      165.52      4.16 o
   8   3   1       40.23       44.53      3.62 o
   9   3   1      127.64      126.34      7.70 o
  10   3   1       41.15       44.85      5.64 o
  11   3   1       49.26       44.43      6.42 o
  12   3   1       38.33       35.55      7.37 o
  13   3   1        7.19        0.22     15.28 o
 -13   4   1        0.14        3.15      6.26 o
 -12   4   1        0.06        1.18      6.96 o
 -11   4   1        6.62        5.81      4.52 o
 -10   4   1        4.21        4.21      3.54 o
  -9   4   1        4.80        6.23      2.96 o
  -8   4   1        3.55       -0.07      2.25 o
  -7   4   1      658.26      702.68      9.29 o
  -6   4   1      435.31      442.76      6.50 o
  -5   4   1       11.13        4.43      1.72 o
  -4   4   1      605.46      562.89      6.08 o
  -3   4   1     3229.24     3103.14     23.32 o
  -2   4   1     1865.32     1819.11     15.30 o
  -1   4   1        0.50       -0.64      0.64 o
   0   4   1     9278.43     9705.59     77.08 o
   1   4   1     2779.95     2759.42     21.48 o
   2   4   1       57.05       47.30      1.33 o
   3   4   1       27.23       28.80      1.22 o
   4   4   1        0.27        1.44      1.01 o
   5   4   1     3573.72     3629.93     34.19 o
   6   4   1      581.14      582.44      7.43 o
   7   4   1      102.64      100.94      3.32 o
   8   4   1       41.81       49.93      3.08 o
   9   4   1       61.31       61.81      4.69 o
  10   4   1        3.11        0.96      7.61 o
  11   4   1       11.86       11.27      6.46 o
  12   4   1       66.77       65.95      8.37 o
  13   4   1       20.97       28.28      7.88 o
 -13   5   1        0.64       -0.94      6.29 o
 -12   5   1       14.80        4.97      5.81 o
 -11   5   1        7.29       12.03      4.75 o
 -10   5   1      202.05      213.52      7.16 o
  -9   5   1      271.68      278.93      6.15 o
  -8   5   1      115.27      128.13      4.34 o
  -7   5   1        8.38        4.92      2.26 o
  -6   5   1        4.94        2.36      1.89 o
  -5   5   1      346.89      370.32      4.93 o
  -4   5   1      497.96      439.34      5.19 o
  -3   5   1        9.50        7.14      1.03 o
  -2   5   1        0.02        1.04      0.77 o
  -1   5   1      166.55      181.22      3.29 o
   0   5   1     1200.55     1124.52      9.79 o
   1   5   1       98.22      112.64      2.48 o
   2   5   1      183.05      212.32      3.27 o
   3   5   1     1638.28     1550.32     12.78 o
   4   5   1      496.57      507.36      5.19 o
   5   5   1     1010.61     1037.76     10.56 o
   6   5   1      822.55      796.74      9.44 o
   7   5   1      634.55      660.17      8.81 o
   8   5   1      349.10      328.47      6.43 o
   9   5   1        5.60       -0.43      3.13 o
  10   5   1       73.58       67.28      8.54 o
  11   5   1        0.23       -5.18      5.18 o
  12   5   1        1.75        7.82      7.29 o
  13   5   1        2.43       14.42     13.69 o
 -13   6   1        4.21       -0.85      5.96 o
 -12   6   1        1.02       -2.74      8.12 o
 -11   6   1       37.28       31.48      6.64 o
 -10   6   1       15.81       10.67      4.14 o
  -9   6   1        0.95       -2.49      2.49 o
  -8   6   1        9.03        6.09      2.40 o
  -7   6   1      326.56      343.80      5.77 o
  -6   6   1        0.00       -1.08      1.61 o
  -5   6   1      287.75      323.22      4.59 o
  -4   6   1      205.26      192.67      3.22 o
  -3   6   1       18.21       27.12      1.24 o
  -2   6   1     2181.50     2115.98     17.92 o
  -1   6   1      337.40      338.06      3.63 o
   0   6   1     2939.43     2930.48     25.60 o
   1   6   1      247.70      228.78      3.89 o
   2   6   1      203.78      213.26      3.41 o
   3   6   1       94.59      113.84      2.11 o
   4   6   1       52.58       52.07      1.78 o
   5   6   1      601.55      636.49      7.31 o
   6   6   1        3.59        2.11      1.68 o
   7   6   1        0.12       -1.04      1.82 o
   8   6   1       55.61       57.60      2.89 o
   9   6   1       11.74       11.88      3.51 o
  10   6   1       41.30       41.97      5.55 o
  11   6   1       25.02       15.94      5.82 o
  12   6   1       35.56       32.92      6.65 o
  13   6   1        1.81        4.44      7.86 o
 -13   7   1        0.72        7.36      6.57 o
 -12   7   1        9.82        7.98      6.14 o
 -11   7   1      123.13      138.96     12.16 o
 -10   7   1       28.74       23.81      3.87 o
  -9   7   1        0.08       -2.49      2.49 o
  -8   7   1      156.50      145.08      4.29 o
  -7   7   1      204.29      198.29      4.25 o
  -6   7   1     1093.25     1021.15     10.62 o
  -5   7   1      116.89      127.81      3.01 o
  -4   7   1      254.62      271.82      3.95 o
  -3   7   1      203.60      188.01      2.72 o
  -2   7   1     2158.00     2176.96     19.65 o
  -1   7   1     1171.25     1235.92     11.08 o
   0   7   1     1135.78     1118.41     10.70 o
   1   7   1      135.16      123.81      2.26 o
   2   7   1        0.74        2.77      0.97 o
   3   7   1        0.23       -0.61      0.95 o
   4   7   1      910.82      880.51      8.72 o
   5   7   1      226.71      203.39      3.52 o
   6   7   1        3.25        3.88      1.77 o
   7   7   1        2.33        6.88      2.06 o
   8   7   1        9.21        5.42      2.28 o
   9   7   1      325.06      328.34      7.52 o
  10   7   1       93.00      101.99      6.84 o
  11   7   1        0.28       -4.10      5.39 o
  12   7   1        3.65       10.97      6.20 o
  13   7   1        7.30       16.86      8.04 o
 -13   8   1       11.69       14.63      9.31 o
 -12   8   1        5.50       10.37      6.64 o
 -11   8   1       26.83       31.53      6.40 o
 -10   8   1        0.17       -5.21      7.14 o
  -9   8   1      178.32      176.87      7.91 o
  -8   8   1       12.36       10.49      3.14 o
  -7   8   1        0.18       -1.95      1.95 o
  -6   8   1       78.50       79.21      2.81 o
  -5   8   1        8.80        1.36      1.49 o
  -4   8   1       35.13       39.30      2.15 o
  -3   8   1       33.97       43.87      1.73 o
  -2   8   1       91.18      115.13      3.14 o
  -1   8   1      462.47      496.45      5.82 o
   0   8   1      767.68      733.94      7.67 o
   1   8   1        0.02        0.91      0.96 o
   2   8   1       30.05       25.25      1.62 o
   3   8   1      329.13      286.26      3.91 o
   4   8   1      152.72      157.88      3.11 o
   5   8   1       58.81       73.07      2.35 o
   6   8   1      136.96      151.36      3.71 o
   7   8   1      298.81      291.18      5.18 o
   8   8   1       55.63       58.43      3.52 o
   9   8   1       94.98       98.97      4.32 o
  10   8   1       89.96       96.43      6.72 o
  11   8   1        0.19       -4.18      4.18 o
  12   8   1       27.81       29.51      6.92 o
  13   8   1        4.07       -0.40     12.53 o
 -13   9   1        0.11       -2.16      6.51 o
 -12   9   1        3.18        2.52      6.11 o
 -11   9   1       38.20       48.75      6.86 o
 -10   9   1       59.20       67.72      5.23 o
  -9   9   1        6.94        6.49      4.69 o
  -8   9   1       53.53       61.99      3.61 o
  -7   9   1       56.77       66.16      3.26 o
  -6   9   1      927.33      958.58     11.07 o
  -5   9   1      285.23      266.67      4.80 o
  -4   9   1     1914.35     2112.08     18.97 o
  -3   9   1       66.83       63.54      2.17 o
  -2   9   1      402.11      457.57      5.55 o
  -1   9   1        4.23        1.07      1.51 o
   0   9   1      641.47      709.61      8.95 o
   1   9   1        4.62       10.73      1.24 o
   2   9   1     3264.91     3555.27     29.70 o
   3   9   1      626.31      698.75      7.36 o
   4   9   1     3906.47     4112.93     36.64 o
   5   9   1        0.03        3.66      1.56 o
   6   9   1      109.37       93.82      3.24 o
   7   9   1       78.76       69.57      3.07 o
   8   9   1       48.37       47.19      3.57 o
   9   9   1      105.73       99.43      4.88 o
  10   9   1       14.57       12.82      4.61 o
  11   9   1       17.54       20.82      5.94 o
  12   9   1        1.18        2.56      6.35 o
  13   9   1        0.07        0.04     11.86 o
 -13  10   1       11.48       16.80      7.45 o
 -12  10   1        0.65        2.33      6.14 o
 -11  10   1        8.62       11.09      6.43 o
 -10  10   1        2.28        6.66      4.21 o
  -9  10   1        9.05        5.99      3.66 o
  -8  10   1     1003.10     1012.51     12.38 o
  -7  10   1        1.27        1.60      2.39 o
  -6  10   1      197.13      184.22      4.49 o
  -5  10   1      121.92      128.35      3.67 o
  -4  10   1       80.82       95.56      3.15 o
  -3  10   1     1616.13     1734.80     16.94 o
  -2  10   1     1998.07     2117.56     19.93 o
  -1  10   1     2329.62     2499.26     21.58 o
   0  10   1     5194.90     5364.29     53.36 o
   1  10   1       66.34       57.49      2.40 o
   2  10   1     2898.36     3159.34     26.81 o
   3  10   1      414.52      417.86      5.69 o
   4  10   1        2.80        4.90      1.51 o
   5  10   1       30.26       28.46      2.18 o
   6  10   1     1260.95     1229.56     13.22 o
   7  10   1       88.24       79.08      3.34 o
   8  10   1      500.25      480.21      8.30 o
   9  10   1       15.26       11.90      3.63 o
  10  10   1       88.22       91.83      6.29 o
  11  10   1        3.48        3.27      4.86 o
  12  10   1        0.83        7.79      6.41 o
  13  10   1        1.70       15.63      8.42 o
 -12  11   1        2.81        8.13      6.72 o
 -11  11   1       23.99       30.14      7.47 o
 -10  11   1        7.81        7.70      5.15 o
  -9  11   1      224.05      222.55      7.03 o
  -8  11   1      249.65      262.47      6.12 o
  -7  11   1      194.80      189.81      5.89 o
  -6  11   1     1162.15     1141.68     12.94 o
  -5  11   1        5.28        3.14      1.98 o
  -4  11   1      257.59      246.46      4.67 o
  -3  11   1        0.30       -0.37      1.22 o
  -2  11   1       52.88       38.81      2.02 o
  -1  11   1       22.72       15.40      2.53 o
   0  11   1        1.63        7.19      2.85 o
   1  11   1      168.77      196.75      4.43 o
   2  11   1        0.70        4.37      2.07 o
   3  11   1      207.23      235.41      4.25 o
   4  11   1      474.87      454.45      6.32 o
   5  11   1       14.85       16.66      2.31 o
   6  11   1      709.21      714.44      9.10 o
   7  11   1        4.08        8.59      2.57 o
   8  11   1      118.11      128.00      6.09 o
   9  11   1       34.49       32.83      4.03 o
  10  11   1        2.94        2.86      3.97 o
  11  11   1       63.12       76.83      6.43 o
  12  11   1        3.49       15.66      6.50 o
 -12  12   1       36.72       42.28      7.83 o
 -11  12   1       50.01       63.93      8.01 o
 -10  12   1        5.34        6.52      5.15 o
  -9  12   1       49.63       56.14      4.95 o
  -8  12   1        3.88        3.84      3.54 o
  -7  12   1        5.49       -1.50      2.54 o
  -6  12   1        0.30        0.85      2.37 o
  -5  12   1       14.48       12.39      2.44 o
  -4  12   1      539.22      542.66      7.43 o
  -3  12   1       62.88       68.47      2.77 o
  -2  12   1       17.13       12.25      1.71 o
  -1  12   1       60.45       68.30      2.38 o
   0  12   1        8.39       17.22      1.76 o
   1  12   1       22.46       22.71      1.76 o
   2  12   1      481.94      480.62      6.12 o
   3  12   1        3.45        1.93      1.60 o
   4  12   1       44.21       51.83      2.59 o
   5  12   1      245.80      243.49      5.22 o
   6  12   1      132.76      132.23      4.76 o
   7  12   1      242.90      246.64      6.16 o
   8  12   1      123.59      141.69      5.13 o
   9  12   1       47.17       58.41      4.48 o
  10  12   1        3.43        0.18      4.46 o
  11  12   1       14.03       17.50      5.49 o
  12  12   1        0.00        4.97      7.44 o
 -12  13   1        0.09       -4.58      6.58 o
 -11  13   1       18.71       15.09      6.86 o
 -10  13   1      100.76      110.80      7.53 o
  -9  13   1        1.35       -1.77      4.62 o
  -8  13   1        7.57       -1.04      3.51 o
  -7  13   1        2.32        0.63      2.72 o
  -6  13   1      124.25      111.33      4.24 o
  -5  13   1        4.21       -1.08      1.99 o
  -4  13   1       74.90       72.13      3.72 o
  -3  13   1        8.72       13.17      1.62 o
  -2  13   1       25.62       36.19      2.06 o
  -1  13   1      213.66      246.39      4.53 o
   0  13   1        8.12       15.22      1.84 o
   1  13   1       16.55       26.47      2.17 o
   2  13   1      112.83      120.99      3.22 o
   3  13   1        2.13        2.42      1.77 o
   4  13   1      309.52      309.64      5.41 o
   5  13   1       56.74       50.78      3.18 o
   6  13   1       16.41       15.18      2.77 o
   7  13   1       65.20       65.85      4.41 o
   8  13   1       14.35       13.20      3.65 o
   9  13   1      120.38      110.82      5.98 o
  10  13   1        8.37        2.85      4.76 o
  11  13   1       12.34        9.20      6.61 o
  12  13   1       17.25       37.35      9.24 o
 -12  14   1        0.43       -4.68      6.69 o
 -11  14   1        0.78        1.92      6.74 o
 -10  14   1        0.24        0.75      6.12 o
  -9  14   1        3.62        1.08      5.02 o
  -8  14   1        9.52       14.15      3.85 o
  -7  14   1      199.77      196.48      6.44 o
  -6  14   1       98.91      109.17      4.38 o
  -5  14   1       60.33       49.89      3.16 o
  -4  14   1        0.02        0.43      1.88 o
  -3  14   1      379.72      396.24      6.41 o
  -2  14   1      151.50      160.66      3.85 o
  -1  14   1       16.32       35.43      3.12 o
   0  14   1      223.83      213.94      4.35 o
   1  14   1      296.44      329.67      5.22 o
   2  14   1       38.23       42.80      2.34 o
   3  14   1        1.11        2.59      1.79 o
   4  14   1       17.53       19.65      2.36 o
   5  14   1      120.76      141.80      4.20 o
   6  14   1        4.89       -0.10      3.53 o
   7  14   1      146.53      136.78      5.56 o
   8  14   1       62.85       55.26      4.91 o
   9  14   1        3.76        3.62      4.24 o
  10  14   1       37.23       38.71      5.67 o
  11  14   1        2.91       -4.57      6.22 o
  12  14   1        1.02        1.59      7.87 o
 -11  15   1        4.89       10.73      8.83 o
 -10  15   1        4.40       -4.19      5.40 o
  -9  15   1       16.21       15.06      5.31 o
  -8  15   1      104.28      107.99      7.05 o
  -7  15   1      228.96      216.08      7.75 o
  -6  15   1      187.74      198.19      6.29 o
  -5  15   1      367.74      321.41     10.85 o
  -4  15   1       16.11       11.94      2.24 o
  -3  15   1      173.08      164.10      4.20 o
  -2  15   1       24.86       20.70      2.28 o
  -1  15   1      183.84      177.85      4.55 o
   0  15   1       34.40       39.66      2.53 o
   1  15   1      165.43      142.85      3.71 o
   2  15   1       85.46       91.91      3.35 o
   3  15   1       65.70       66.99      3.06 o
   4  15   1        6.35        2.05      2.22 o
   5  15   1      286.21      286.93      5.88 o
   6  15   1      130.81      134.88      5.45 o
   7  15   1        9.94        7.75      3.96 o
   8  15   1       68.18       65.93      5.14 o
   9  15   1       93.12      111.76      6.32 o
  10  15   1        0.20        6.09      6.19 o
  11  15   1        0.48        3.14      6.38 o
 -11  16   1        0.77        5.08     15.36 o
 -10  16   1        0.00        0.17      5.36 o
  -9  16   1       19.09       17.28      5.60 o
  -8  16   1       51.37       57.94      6.20 o
  -7  16   1        0.01       -1.24      4.71 o
  -6  16   1        3.41       -0.08      3.36 o
  -5  16   1      279.92      287.19      6.76 o
  -4  16   1       66.71       55.23      3.70 o
  -3  16   1        0.05        0.20      2.43 o
  -2  16   1      238.15      245.58      5.62 o
  -1  16   1      425.45      430.67      7.36 o
   0  16   1      189.94      184.78      4.51 o
   1  16   1       83.96       86.90      3.22 o
   2  16   1        0.57       -1.54      1.82 o
   3  16   1      469.89      418.01      6.88 o
   4  16   1       59.20       56.62      3.25 o
   5  16   1        6.53        5.73      3.35 o
   6  16   1        2.87        2.38      3.87 o
   7  16   1      205.60      201.47      7.37 o
   8  16   1       27.50       37.90      6.86 o
   9  16   1       38.87       36.42      5.59 o
  10  16   1        5.05       -2.93      6.21 o
  11  16   1        5.31        8.76      8.41 o
 -11  17   1       22.11       31.52      9.59 o
 -10  17   1        1.40       -5.57      5.57 o
  -9  17   1       10.70       11.32      5.68 o
  -8  17   1       11.83       14.97      5.52 o
  -7  17   1       61.13       64.09      6.21 o
  -6  17   1       64.25       62.50      5.09 o
  -5  17   1      210.46      209.24      6.65 o
  -4  17   1       25.07       29.91      3.53 o
  -3  17   1       15.54       16.70      3.14 o
  -2  17   1       13.38       12.74      2.89 o
  -1  17   1        0.09        3.70      2.61 o
   0  17   1      528.05      545.66      8.56 o
   1  17   1        2.72        1.78      2.59 o
   2  17   1     1188.59     1126.12     14.17 o
   3  17   1      470.58      480.00      8.36 o
   4  17   1      144.94      162.12      5.36 o
   5  17   1      300.52      306.70      8.49 o
   6  17   1       26.73       29.25      4.53 o
   7  17   1        0.17        0.06      3.93 o
   8  17   1       19.01        9.91      4.35 o
   9  17   1       92.75      112.20      8.97 o
  10  17   1        1.37       13.42      8.52 o
  11  17   1       14.26        9.25     12.07 o
 -10  18   1        0.24        0.43      6.83 o
  -9  18   1        7.57       13.05      5.90 o
  -8  18   1        6.33        8.10      5.39 o
  -7  18   1        5.14       -4.13      4.89 o
  -6  18   1       15.49       14.74      5.10 o
  -5  18   1        0.93       -1.65      3.79 o
  -4  18   1        0.30       -3.68      3.68 o
  -3  18   1       83.02       92.56      4.91 o
  -2  18   1      313.99      268.55      7.09 o
  -1  18   1       40.60       28.01      3.94 o
   0  18   1      155.06      155.75      5.52 o
   1  18   1        3.88        1.88      2.84 o
   2  18   1       83.36       90.37      4.88 o
   3  18   1        1.27        4.60      3.46 o
   4  18   1      153.50      145.55      5.59 o
   5  18   1       27.24       20.80      3.88 o
   6  18   1        6.54        0.53      3.89 o
   7  18   1        0.04       -2.57      4.58 o
   8  18   1        3.46       -4.64      4.64 o
   9  18   1       11.22       13.89      6.56 o
  10  18   1       12.34       11.87      8.32 o
 -10  19   1        3.51       -0.28      7.15 o
  -9  19   1        2.23       -1.35      6.97 o
  -8  19   1        4.91        4.13      5.50 o
  -7  19   1        0.18       -4.80      4.80 o
  -6  19   1        3.04       -2.69      4.73 o
  -5  19   1      145.08      164.70      6.89 o
  -4  19   1       89.39       93.28      5.70 o
  -3  19   1      534.25      558.38     11.37 o
  -2  19   1      222.05      204.56      8.47 o
  -1  19   1       73.34       82.71      5.09 o
   0  19   1      153.71      142.57      5.94 o
   1  19   1      468.71      473.83     11.92 o
   2  19   1       16.15       12.70      4.93 o
   3  19   1      325.41      313.68      8.57 o
   4  19   1       13.84       15.44      4.71 o
   5  19   1       10.43        0.50      4.66 o
   6  19   1        6.74       -1.67      4.86 o
   7  19   1       36.84       27.57      5.64 o
   8  19   1        0.00       -3.94      4.98 o
   9  19   1       16.90       16.03     10.14 o
  10  19   1        0.52        0.91      8.25 o
  -9  20   1       14.76       18.74      6.39 o
  -8  20   1        2.70       -2.73      5.57 o
  -7  20   1        2.81        1.77      5.39 o
  -6  20   1        6.44        8.85      5.52 o
  -5  20   1       23.01       23.46      5.52 o
  -4  20   1       80.97       90.81      5.72 o
  -3  20   1        2.09        3.27      3.94 o
  -2  20   1       50.48       63.56      4.94 o
  -1  20   1       44.27       43.85      4.49 o
   0  20   1      261.64      235.68      7.14 o
   1  20   1      119.90       92.17      6.46 o
   2  20   1      107.95      116.46      6.86 o
   3  20   1      242.89      220.14      8.74 o
   4  20   1       14.18       12.05      5.82 o
   5  20   1       42.71       38.44      5.74 o
   6  20   1        1.85       -4.83      4.83 o
   7  20   1       17.22       28.28      5.84 o
   8  20   1        0.48       -4.66      5.19 o
   9  20   1       14.56       16.72      9.17 o
  -9  21   1        6.73        3.71      7.24 o
  -8  21   1        0.64       -5.08      5.70 o
  -7  21   1       20.03       29.51      6.35 o
  -6  21   1       30.84       23.83      7.11 o
  -5  21   1       30.89       31.30      5.75 o
  -4  21   1        0.99       -4.31      4.31 o
  -3  21   1       20.08       23.41      5.76 o
  -2  21   1       14.88       19.29      4.25 o
  -1  21   1        4.81       12.66      4.19 o
   0  21   1        3.20       -4.43      4.43 o
   1  21   1       26.55       23.93      5.13 o
   2  21   1        1.45       -4.55      4.55 o
   3  21   1       72.64       76.00      7.54 o
   4  21   1        0.87        0.94      7.09 o
   5  21   1       93.72      102.99      8.40 o
   6  21   1        0.17        2.24      5.84 o
   7  21   1       18.05       25.40      5.96 o
   8  21   1       45.08       65.63      8.41 o
   9  21   1       14.29       19.60      9.09 o
  -8  22   1        0.25        7.11      6.07 o
  -7  22   1        9.92        7.21      5.70 o
  -6  22   1        7.89        3.85      5.49 o
  -5  22   1       37.60       42.67      6.24 o
  -4  22   1        4.63       -3.21      4.77 o
  -3  22   1       30.30       40.44      6.01 o
  -2  22   1       24.37       27.38      4.55 o
  -1  22   1       22.74       15.71      7.01 o
   0  22   1        0.61       -1.48      4.51 o
   1  22   1        0.92        0.20      4.78 o
   2  22   1        5.71       -3.46      7.34 o
   3  22   1       19.69       21.06      7.08 o
   4  22   1        7.05        8.67      9.26 o
   5  22   1       11.39        8.86      6.30 o
   6  22   1        0.69       -1.30      6.38 o
   7  22   1        5.23        4.34      6.57 o
   8  22   1        5.46       14.93      6.40 o
  -7  23   1        2.03        3.22      5.75 o
  -6  23   1        8.55        8.26      5.82 o
  -5  23   1        1.51        0.79      5.20 o
  -4  23   1        0.15        2.06      4.91 o
  -3  23   1        6.75       10.93      4.39 o
  -2  23   1        5.09       -2.43      5.55 o
  -1  23   1       15.23        4.31      5.05 o
   0  23   1        0.84       -4.74      4.74 o
   1  23   1        0.53        7.89      5.03 o
   2  23   1       87.98       87.42      8.50 o
   3  23   1       11.75       -2.44      8.65 o
   4  23   1        5.27        9.77      6.54 o
   5  23   1       10.82       12.93      6.62 o
   6  23   1        1.62       -2.53      6.40 o
   7  23   1        0.69        9.12      7.05 o
  -6  24   1       13.57       16.47      6.04 o
  -5  24   1        0.03        5.87      5.55 o
  -4  24   1        0.89       -0.65      5.02 o
  -3  24   1        9.04       13.59      6.69 o
  -2  24   1        1.84       -1.20      4.98 o
  -1  24   1       22.64       15.60      5.69 o
   0  24   1       26.71       23.98      5.73 o
   1  24   1        9.87       12.73      6.80 o
   2  24   1       11.47        4.89      6.49 o
   3  24   1       12.06        1.01      6.32 o
   4  24   1       17.25       20.26      8.04 o
   5  24   1        5.24       12.45      7.02 o
   6  24   1        3.64       -3.63      6.42 o
  -5  25   1        1.46        0.46      6.87 o
  -4  25   1        0.00       -4.66      6.56 o
  -3  25   1       16.91       13.97     11.05 o
  -2  25   1       22.75       20.29      7.11 o
  -1  25   1        0.13       -3.53      5.30 o
   0  25   1        0.00       -6.33      6.33 o
   1  25   1       10.92        9.14      6.61 o
   2  25   1        1.20       -6.06      6.06 o
   3  25   1        9.14        7.98      7.53 o
   4  25   1        1.11       -6.57      6.57 o
   5  25   1        6.63        0.71      7.14 o
  -4  26   1        8.55       17.82      7.63 o
  -3  26   1        0.02       -6.60      6.60 o
  -2  26   1       12.20       -0.99      6.91 o
  -1  26   1        4.47        7.48      6.77 o
   0  26   1       14.22       12.71      7.27 o
   1  26   1        9.22        7.43      6.77 o
   2  26   1        0.00        0.21      8.01 o
   3  26   1       12.85       -0.40     10.19 o
   4  26   1        7.66       11.17      7.37 o
  -2  27   1        0.24       -3.52      9.48 o
  -1  27   1        1.04        8.02      9.33 o
   0  27   1        4.71        1.00      7.64 o
   1  27   1        1.12       -7.13      7.13 o
   2  27   1        1.05        3.39      7.35 o
 -13   0   2       10.38       14.37      7.54 o
 -12   0   2        8.08       -0.90      6.61 o
 -11   0   2       89.57       99.33      9.38 o
 -10   0   2      111.44      127.79      7.40 o
  -9   0   2      142.37      160.08      9.31 o
  -8   0   2      672.38      657.97     18.12 o
  -7   0   2      155.10      168.91      6.96 o
  -6   0   2      405.13      444.85     10.29 o
  -5   0   2     2320.23     2363.08     36.12 o
  -4   0   2        3.06        1.45      1.94 o
  -3   0   2     7013.93     6941.48    116.93 o
  -1   0   2      417.31      411.45      5.31 o
   0   0   2    18446.76    19209.65    197.80 o
   1   0   2      744.19      845.83     25.94 o
   2   0   2        5.34        5.10      1.14 o
   3   0   2     3510.16     3359.27     36.98 o
   4   0   2     4257.27     4093.22     56.63 o
   5   0   2      254.06      222.77      6.63 o
   6   0   2        1.28        1.77      1.80 o
   7   0   2      202.72      190.60     10.48 o
   8   0   2      100.08       88.86      8.37 o
   9   0   2       17.19        6.42      6.52 o
  10   0   2      105.73       75.45     10.07 o
  11   0   2        2.32       -2.93      7.55 o
  12   0   2       54.20       50.64     10.89 o
  13   0   2        0.25        3.65      9.76 o
 -13   1   2        0.68       -2.76      5.00 o
 -12   1   2        0.70        4.07      5.70 o
 -11   1   2        0.06       -0.98      4.28 o
 -10   1   2        0.19       -2.90      2.90 o
  -9   1   2        0.00       -2.76      2.76 o
  -8   1   2       86.70       85.48      4.07 o
  -7   1   2      304.56      321.18      6.54 o
  -6   1   2      103.75       95.79      3.62 o
  -5   1   2       84.66       89.58      3.01 o
  -4   1   2       70.88       67.87      2.48 o
  -3   1   2     1441.55     1336.36     15.70 o
  -2   1   2     8982.96     8910.88     94.16 o
  -1   1   2     5127.33     5051.92     40.18 o
   0   1   2     3032.64     2835.57     20.73 o
   1   1   2     9556.47     9462.95    114.37 o
   2   1   2     7712.85     7947.54    109.51 o
   3   1   2    18480.88    19024.44    184.20 o
   4   1   2      703.43      649.23      6.80 o
   5   1   2      208.65      214.39      7.07 o
   6   1   2       55.42       68.02      4.03 o
   7   1   2       90.62       91.96      4.34 o
   8   1   2        7.13        2.65      2.29 o
   9   1   2       71.70       95.73      6.95 o
  10   1   2       14.09        3.86      5.23 o
  11   1   2        2.85       -1.93      5.68 o
  12   1   2        5.83        0.10      7.50 o
  13   1   2        0.18       -2.05      6.57 o
 -13   2   2        0.16       -4.76      4.76 o
 -12   2   2       13.63       16.90      5.24 o
 -11   2   2        2.15        4.31      4.41 o
 -10   2   2        0.68       -2.95      2.95 o
  -9   2   2       12.29        8.00      3.01 o
  -8   2   2      116.13      115.37      4.50 o
  -7   2   2      176.98      181.83      5.75 o
  -6   2   2        0.65        0.99      1.84 o
  -5   2   2     2760.31     2755.44     25.19 o
  -4   2   2     1058.08     1052.89     11.11 o
  -3   2   2     1725.77     1610.34     15.68 o
  -2   2   2    37673.49    36687.29    354.01 o
  -1   2   2     2754.53     2527.85     20.55 o
   0   2   2     4057.69     4299.84     36.44 o
   1   2   2      680.42      638.65      8.40 o
   2   2   2      903.29      861.55     11.28 o
   3   2   2       13.02       13.66      1.42 o
   4   2   2     1572.73     1652.51     17.36 o
   5   2   2      865.18      969.39     14.79 o
   6   2   2      158.86      128.77      2.75 o
   7   2   2      126.05      121.82      5.90 o
   8   2   2       89.69       84.69      5.89 o
   9   2   2       25.62       22.21     11.48 o
  10   2   2       69.21       67.90      7.08 o
  11   2   2        1.81       -5.36      5.36 o
  12   2   2        0.37        5.98      6.70 o
  13   2   2        1.78       -6.39      6.39 o
 -13   3   2        4.36        3.95      5.34 o
 -12   3   2        6.75        5.16      5.03 o
 -11   3   2        1.55        3.58      4.52 o
 -10   3   2        0.31       -2.24      4.06 o
  -9   3   2        0.51       -3.12      3.12 o
  -8   3   2        6.87        3.27      2.81 o
  -7   3   2       62.83       56.82      3.99 o
  -6   3   2      114.04      136.68      3.77 o
  -5   3   2      257.23      258.28      4.72 o
  -4   3   2      728.35      705.55      8.10 o
  -3   3   2      127.73      106.24      2.41 o
  -2   3   2    10863.15    10341.91     92.41 o
  -1   3   2     4131.55     4296.57     32.64 o
   0   3   2    21483.02    21722.47    162.24 o
   1   3   2      801.41      859.21      7.46 o
   2   3   2     7129.51     7544.90     60.82 o
   3   3   2        9.05        4.00      0.98 o
   4   3   2      109.69      111.79      2.54 o
   5   3   2      494.88      529.36      7.47 o
   6   3   2      248.29      266.68      4.00 o
   7   3   2        0.25       -1.57      1.57 o
   8   3   2       48.07       43.26      3.03 o
   9   3   2       84.50       83.42      6.90 o
  10   3   2        0.30       -2.51      9.71 o
  11   3   2       16.69       13.74      9.78 o
  12   3   2        6.96       -6.08      6.08 o
  13   3   2        3.64       -4.36      9.68 o
 -13   4   2        2.93        7.08      5.41 o
 -12   4   2        0.01       -4.65      4.65 o
 -11   4   2        0.28       -2.86      4.42 o
 -10   4   2       73.90       69.28      4.30 o
  -9   4   2      120.01      121.71      4.91 o
  -8   4   2      155.28      148.79      4.67 o
  -7   4   2      255.76      256.43      6.38 o
  -6   4   2      113.01      109.20      3.58 o
  -5   4   2      360.55      384.61      5.82 o
  -4   4   2       14.34       19.81      2.68 o
  -3   4   2       11.64       10.94      1.30 o
  -2   4   2     1936.37     1840.39     16.62 o
  -1   4   2     6568.86     6289.33     49.42 o
   0   4   2    12969.83    13494.25    112.14 o
   1   4   2     2302.77     2413.94     24.04 o
   2   4   2      749.49      732.48      6.33 o
   3   4   2      589.77      624.14      6.12 o
   4   4   2        0.09        0.06      0.98 o
   5   4   2     3564.51     3535.15     30.93 o
   6   4   2       11.18        7.67      1.49 o
   7   4   2       56.67       49.62      2.43 o
   8   4   2      169.87      181.51      4.60 o
   9   4   2       30.80       22.72      5.72 o
  10   4   2      360.78      324.71     12.55 o
  11   4   2       53.91       63.45      7.57 o
  12   4   2        1.77       -0.57      6.17 o
  13   4   2       10.17       10.16      7.14 o
 -13   5   2        0.08       -4.92      4.92 o
 -12   5   2        0.96        4.92      5.03 o
 -11   5   2       12.67       11.41      4.08 o
 -10   5   2        9.03       10.55      3.74 o
  -9   5   2       13.15        7.68      3.28 o
  -8   5   2       18.04       10.69      2.70 o
  -7   5   2       56.88       49.83      3.01 o
  -6   5   2      942.88     1009.95     11.18 o
  -5   5   2       17.32       28.93      1.99 o
  -4   5   2      157.64      164.58      3.18 o
  -3   5   2     7987.79     7706.96     65.11 o
  -2   5   2      170.14      157.37      3.44 o
  -1   5   2     1670.62     1558.89     14.13 o
   0   5   2     5473.78     5484.47     46.25 o
   1   5   2      462.68      461.86      5.31 o
   2   5   2      416.91      405.32      4.50 o
   3   5   2      105.19      119.13      2.10 o
   4   5   2      101.15      121.54      2.22 o
   5   5   2      467.46      487.14      6.68 o
   6   5   2       56.11       65.64      2.43 o
   7   5   2      162.44      163.86      5.13 o
   8   5   2      222.76      187.19      5.21 o
   9   5   2       33.87       25.59      4.19 o
  10   5   2       16.48       19.22      6.06 o
  11   5   2        8.53       13.37      6.52 o
  12   5   2        0.05       -6.65      6.65 o
  13   5   2        3.17        8.25      7.73 o
 -13   6   2        0.29       -4.10      6.07 o
 -12   6   2        5.01       -3.74      5.75 o
 -11   6   2       15.48        9.94      4.25 o
 -10   6   2        2.67       -0.87      3.21 o
  -9   6   2       26.67       21.07      3.00 o
  -8   6   2      213.67      210.25      5.04 o
  -7   6   2       67.10       62.76      2.97 o
  -6   6   2       10.55        8.43      1.99 o
  -5   6   2      131.53      147.34      3.22 o
  -4   6   2      161.85      191.21      3.50 o
  -3   6   2       40.90       44.19      1.71 o
  -2   6   2       54.13       59.52      1.91 o
  -1   6   2      390.74      414.42      4.86 o
   0   6   2      149.64      141.98      2.62 o
   1   6   2       18.35       15.34      1.06 o
   2   6   2       28.52       27.71      1.47 o
   3   6   2     5417.36     5745.99     49.28 o
   4   6   2     3501.52     3728.83     29.35 o
   5   6   2      785.75      772.99      7.79 o
   6   6   2       28.65       32.11      1.97 o
   7   6   2     1913.00     1885.79     21.70 o
   8   6   2       27.74       33.07      5.55 o
   9   6   2      127.54      122.77      5.38 o
  10   6   2      109.67      115.70      8.06 o
  11   6   2       11.11       14.61      6.48 o
  12   6   2        5.09       10.42      6.54 o
  13   6   2      122.92      144.85     10.77 o
 -13   7   2        2.19       -6.24      6.24 o
 -12   7   2        0.14        1.58      6.03 o
 -11   7   2        3.11        1.90      4.04 o
 -10   7   2       22.06       17.48      4.08 o
  -9   7   2        0.58       -2.59      2.59 o
  -8   7   2       17.36       12.02      2.64 o
  -7   7   2        5.66        6.05      2.23 o
  -6   7   2      195.71      212.30      4.38 o
  -5   7   2       23.09       28.16      1.89 o
  -4   7   2        5.01        2.10      1.27 o
  -3   7   2        0.03        0.39      1.03 o
  -2   7   2      123.45      138.92      2.65 o
  -1   7   2      126.17      140.61      2.69 o
   0   7   2      391.89      344.93      4.32 o
   1   7   2      168.06      158.81      2.53 o
   2   7   2     3687.76     3938.10     36.15 o
   3   7   2     2410.50     2546.84     24.48 o
   4   7   2     1162.11     1237.17     13.05 o
   5   7   2      630.61      674.94      7.18 o
   6   7   2     1047.66     1027.48     10.94 o
   7   7   2       16.43       23.28      2.32 o
   8   7   2     1406.67     1361.66     15.64 o
   9   7   2       91.01       96.29      5.09 o
  10   7   2      108.83      103.32      6.50 o
  11   7   2       13.87       16.49      6.88 o
  12   7   2        0.10        3.24      6.81 o
  13   7   2        1.58       12.34      7.83 o
 -13   8   2        0.07        3.87      6.38 o
 -12   8   2        1.35       -1.16      6.30 o
 -11   8   2        0.91        2.97      6.12 o
 -10   8   2       21.29       21.33      4.01 o
  -9   8   2       27.55       29.56      3.26 o
  -8   8   2        2.32       -2.41      2.41 o
  -7   8   2       64.20       68.42      3.16 o
  -6   8   2      128.04      122.27      3.42 o
  -5   8   2       32.67       50.66      2.28 o
  -4   8   2       50.83       49.06      2.36 o
  -3   8   2       24.84       25.19      1.70 o
  -2   8   2     4693.57     4963.07     40.38 o
  -1   8   2      292.97      253.14      3.50 o
   0   8   2        1.11        6.20      1.09 o
   1   8   2       15.52       14.84      1.74 o
   2   8   2        0.66        0.78      1.49 o
   3   8   2      749.06      756.94      9.49 o
   4   8   2      101.51      113.78      3.02 o
   5   8   2       90.21       77.89      2.89 o
   6   8   2        9.57        4.19      1.80 o
   7   8   2       17.62       20.20      2.21 o
   8   8   2       67.40       73.86      4.96 o
   9   8   2       14.15       10.28      3.72 o
  10   8   2        8.66        8.94      4.69 o
  11   8   2       21.46       17.19      5.84 o
  12   8   2       16.23       28.65      7.60 o
  13   8   2        2.38       -8.46      9.22 o
 -13   9   2        5.28       18.80      7.10 o
 -12   9   2        2.07        3.05      9.12 o
 -11   9   2        1.27        0.87      5.06 o
 -10   9   2      248.97      260.54      8.22 o
  -9   9   2       33.45       32.26      3.33 o
  -8   9   2      100.68       95.23      3.90 o
  -7   9   2      115.08      128.17      3.97 o
  -6   9   2       40.22       38.68      2.69 o
  -5   9   2      516.97      507.48      6.45 o
  -4   9   2      239.94      244.38      3.60 o
  -3   9   2      358.21      390.70      5.93 o
  -2   9   2      831.59      822.69      8.49 o
  -1   9   2       56.91       83.23      2.51 o
   0   9   2       20.24       16.39      1.40 o
   1   9   2     1823.10     1936.95     18.02 o
   2   9   2     6794.60     7002.06     59.55 o
   3   9   2        3.51        6.33      1.44 o
   4   9   2      129.97      175.49      3.84 o
   5   9   2      929.18      919.65     10.19 o
   6   9   2      140.17      135.18      4.32 o
   7   9   2        5.37       -0.45      2.35 o
   8   9   2      382.10      389.52      7.13 o
   9   9   2       30.92       37.63      4.26 o
  10   9   2        6.47       -2.02      3.85 o
  11   9   2       10.09        8.42      5.02 o
  12   9   2        0.40        6.41      7.35 o
  13   9   2       16.81       28.94      8.56 o
 -13  10   2        1.78       -4.81      8.21 o
 -12  10   2        0.06        4.62      8.80 o
 -11  10   2        0.66        0.79      4.90 o
 -10  10   2       15.59       19.58      5.44 o
  -9  10   2       28.87       39.76      4.39 o
  -8  10   2       16.95       23.89      3.05 o
  -7  10   2      299.88      280.22      5.28 o
  -6  10   2       42.89       41.65      2.46 o
  -5  10   2      687.76      690.16      8.05 o
  -4  10   2       39.98       40.79      2.22 o
  -3  10   2       17.67       22.28      1.93 o
  -2  10   2     5147.57     5417.04     44.26 o
  -1  10   2     1478.13     1485.64     15.47 o
   0  10   2      355.82      389.57      5.59 o
   1  10   2     3440.26     3760.39     35.35 o
   2  10   2      538.69      543.55      9.58 o
   3  10   2     1182.65     1299.37     13.03 o
   4  10   2       86.86      100.34      2.84 o
   5  10   2      330.38      381.19      6.18 o
   6  10   2      430.85      403.91      6.74 o
   7  10   2       23.66       30.00      3.01 o
   8  10   2        2.02       -0.82      2.90 o
   9  10   2        8.39        3.07      3.78 o
  10  10   2       69.13       68.61      5.40 o
  11  10   2       45.56       65.31      6.57 o
  12  10   2       32.23       50.83      6.63 o
 -12  11   2        0.10        4.32      6.53 o
 -11  11   2        0.13        7.00      8.24 o
 -10  11   2       44.60       54.50      6.15 o
  -9  11   2       13.52       13.03      5.23 o
  -8  11   2       37.29       45.31      3.81 o
  -7  11   2      292.86      303.42      6.16 o
  -6  11   2       15.04       14.95      2.66 o
  -5  11   2        2.14        0.55      2.03 o
  -4  11   2      104.69       89.92      3.07 o
  -3  11   2       42.12       40.36      2.23 o
  -2  11   2      884.66      814.58      8.79 o
  -1  11   2      143.02      155.63      3.30 o
   0  11   2      173.34      179.68      3.82 o
   1  11   2     1313.96     1512.03     15.86 o
   2  11   2        1.47       -1.52      1.52 o
   3  11   2      106.69       92.22      2.87 o
   4  11   2     1262.80     1284.79     13.21 o
   5  11   2     1706.41     1615.61     16.23 o
   6  11   2      431.55      415.43      7.73 o
   7  11   2      249.02      273.98      6.07 o
   8  11   2      377.25      360.35      7.85 o
   9  11   2       85.34       82.02      6.37 o
  10  11   2       48.78       47.31      5.08 o
  11  11   2        3.97        2.67      5.41 o
  12  11   2        0.05       -4.56      5.34 o
 -12  12   2       12.73       20.25      9.18 o
 -11  12   2        2.46        7.42      6.60 o
 -10  12   2       42.51       39.99      6.05 o
  -9  12   2       59.11       65.56      5.55 o
  -8  12   2        2.72       -1.18      3.14 o
  -7  12   2      163.87      150.34      4.83 o
  -6  12   2      276.20      292.51      5.84 o
  -5  12   2       23.87       28.68      2.71 o
  -4  12   2       15.72       10.95      1.54 o
  -3  12   2      266.33      275.75      4.67 o
  -2  12   2      591.69      613.32      7.32 o
  -1  12   2      100.14      125.97      3.56 o
   0  12   2        7.12        6.56      1.25 o
   1  12   2      233.72      267.67      5.14 o
   2  12   2      114.28      127.69      3.49 o
   3  12   2        0.98       -0.34      1.58 o
   4  12   2       31.95       31.47      1.96 o
   5  12   2       84.13       91.04      3.39 o
   6  12   2      206.77      225.54      6.02 o
   7  12   2        0.20       -0.87      3.03 o
   8  12   2        0.24       -3.14      3.31 o
   9  12   2        4.11       -0.59      3.93 o
  10  12   2        4.95       -4.07      4.07 o
  11  12   2        0.00       -5.09      5.09 o
  12  12   2       13.88       36.00      8.44 o
 -12  13   2        5.93        9.36      7.20 o
 -11  13   2        1.45        1.57      6.52 o
 -10  13   2        0.27        6.93      5.23 o
  -9  13   2        3.46        7.73      4.94 o
  -8  13   2       47.01       46.58      4.47 o
  -7  13   2        9.89       10.17      3.21 o
  -6  13   2       40.29       31.81      3.22 o
  -5  13   2        7.27        4.39      2.25 o
  -4  13   2        0.36       -0.22      1.70 o
  -3  13   2      160.97      161.16      3.92 o
  -2  13   2       48.24       45.01      2.48 o
  -1  13   2      109.65      102.32      3.46 o
   0  13   2      310.53      305.28      5.94 o
   1  13   2      377.14      370.03      6.12 o
   2  13   2        7.82        6.28      1.89 o
   3  13   2      308.38      298.92      5.45 o
   4  13   2       73.98       76.24      2.61 o
   5  13   2      963.77      937.54     10.84 o
   6  13   2      421.17      393.61      7.91 o
   7  13   2        4.79       -3.10      3.10 o
   8  13   2      161.95      160.88      5.90 o
   9  13   2       58.37       47.97      4.73 o
  10  13   2       15.64       16.45      5.65 o
  11  13   2       18.71       25.57      6.12 o
  12  13   2        4.77       -1.04      7.54 o
 -12  14   2        7.09       -2.47      8.31 o
 -11  14   2        1.38        3.62      6.60 o
 -10  14   2       27.78       36.24      7.68 o
  -9  14   2        3.91        8.75      5.28 o
  -8  14   2      155.64      141.87      6.78 o
  -7  14   2        0.01        0.36      3.34 o
  -6  14   2      124.13      110.22      6.17 o
  -5  14   2        5.85        3.92      2.20 o
  -4  14   2      118.95      113.58      3.59 o
  -3  14   2       35.33       37.30      3.08 o
  -2  14   2       23.88       21.93      2.32 o
  -1  14   2       78.91       84.85      3.10 o
   0  14   2     1074.06     1058.17     13.61 o
   1  14   2      410.32      454.11      7.12 o
   2  14   2        7.14        7.33      2.15 o
   3  14   2        0.10        0.07      2.07 o
   4  14   2        8.07        6.45      2.28 o
   5  14   2        1.81        1.47      2.50 o
   6  14   2       74.10       62.60      4.22 o
   7  14   2        0.03       -3.18      3.18 o
   8  14   2        2.61        2.98      3.54 o
   9  14   2        5.54       11.29      5.08 o
  10  14   2        0.00       -4.93      4.93 o
  11  14   2        2.07       -6.17      7.73 o
 -11  15   2        2.10       -6.23      6.23 o
 -10  15   2        7.71       13.39      5.95 o
  -9  15   2        5.79       -5.04      5.04 o
  -8  15   2       25.48       12.01      5.42 o
  -7  15   2       54.20       67.69      5.32 o
  -6  15   2      200.81      195.45      6.40 o
  -5  15   2      335.21      311.68      7.27 o
  -4  15   2        8.25       12.97      2.83 o
  -3  15   2       11.14        7.46      2.22 o
  -2  15   2       11.63        6.14      2.31 o
  -1  15   2      151.43      157.90      4.17 o
   0  15   2       34.78       37.58      3.70 o
   1  15   2        4.66        5.33      2.15 o
   2  15   2       64.11       66.72      3.28 o
   3  15   2        1.98        0.91      2.28 o
   4  15   2      166.77      159.24      4.51 o
   5  15   2       48.28       44.31      3.46 o
   6  15   2      643.85      599.31     10.54 o
   7  15   2       97.52       91.96      4.93 o
   8  15   2       14.44       14.10      4.55 o
   9  15   2        2.64       12.73      5.07 o
  10  15   2        3.74        7.95      5.32 o
  11  15   2       28.41       27.20      8.47 o
 -11  16   2       17.33       18.96     10.89 o
 -10  16   2        0.07       -5.17      5.17 o
  -9  16   2       11.60       22.17      5.88 o
  -8  16   2        0.77       -2.49      5.15 o
  -7  16   2       19.57       23.91      4.55 o
  -6  16   2       64.95       60.21      8.12 o
  -5  16   2      247.29      293.84      8.45 o
  -4  16   2       80.14       84.21      5.15 o
  -3  16   2       30.30       21.48      3.06 o
  -2  16   2      597.16      615.60      9.27 o
  -1  16   2      110.50      105.29      3.79 o
   0  16   2      201.65      210.84      4.82 o
   1  16   2      254.41      239.56      5.67 o
   2  16   2       53.59       49.77      3.14 o
   3  16   2      103.49      115.14      4.21 o
   4  16   2      604.40      600.30      9.18 o
   5  16   2      440.49      406.19      9.80 o
   6  16   2       92.88       84.09      5.85 o
   7  16   2       11.98       20.24      4.63 o
   8  16   2        5.22       -0.41      4.28 o
   9  16   2        1.37       15.55      6.52 o
  10  16   2        8.13       17.72      7.89 o
  11  16   2        0.96       12.08      8.14 o
 -10  17   2        0.51       -3.76      5.63 o
  -9  17   2        3.29        3.13      5.45 o
  -8  17   2      103.58      110.37      8.56 o
  -7  17   2       21.96        6.82      5.12 o
  -6  17   2       32.59       42.33      4.91 o
  -5  17   2      564.31      572.78     11.65 o
  -4  17   2       28.58       27.21      3.94 o
  -3  17   2      156.37      154.23      5.81 o
  -2  17   2        4.64        3.93      3.16 o
  -1  17   2       24.89       22.82      3.47 o
   0  17   2        0.41        0.06      2.93 o
   1  17   2      460.94      477.73     10.10 o
   2  17   2       92.77       94.19      3.74 o
   3  17   2       27.67       30.09      4.86 o
   4  17   2       53.09       57.81      4.63 o
   5  17   2        4.65        3.04      3.95 o
   6  17   2       12.97       16.21      4.56 o
   7  17   2       37.21       50.27      5.39 o
   8  17   2        3.92        8.03      4.54 o
   9  17   2       15.56       18.59      5.65 o
  10  17   2        8.41        3.61      7.46 o
 -10  18   2        1.22        7.25      6.33 o
  -9  18   2        1.25        4.71      5.67 o
  -8  18   2        2.34       -5.19      5.19 o
  -7  18   2        0.40       -0.04      5.10 o
  -6  18   2       74.35       83.82      5.74 o
  -5  18   2       57.01       67.49      6.98 o
  -4  18   2       91.55       89.53      5.59 o
  -3  18   2      226.49      206.33      7.24 o
  -2  18   2       97.32       90.32      5.25 o
  -1  18   2      534.19      487.70     10.08 o
   0  18   2      660.10      636.48     10.58 o
   1  18   2       34.40       40.18      3.71 o
   2  18   2       38.04       26.99      3.82 o
   3  18   2      580.72      526.94     11.28 o
   4  18   2      228.16      235.37     11.59 o
   5  18   2      246.73      230.40      8.46 o
   6  18   2        0.20       -4.13      4.13 o
   7  18   2        1.09       -1.79      4.31 o
   8  18   2        8.35       11.00      4.82 o
   9  18   2        4.27       12.01      7.60 o
  10  18   2       17.52       13.61      8.43 o
 -10  19   2       16.28       32.99      8.00 o
  -9  19   2        6.69        3.96      5.82 o
  -8  19   2        2.61        4.59      5.63 o
  -7  19   2       27.16       29.03      5.91 o
  -6  19   2        2.05       -2.58      5.26 o
  -5  19   2       52.32       57.37      5.31 o
  -4  19   2        0.93        1.00      3.88 o
  -3  19   2        2.10        7.24      4.07 o
  -2  19   2      611.96      581.00     11.48 o
  -1  19   2        8.29       15.71      4.12 o
   0  19   2     1458.83     1348.00     19.49 o
   1  19   2      536.11      598.08     10.16 o
   2  19   2       44.17       47.51      4.65 o
   3  19   2       28.63       36.68      4.38 o
   4  19   2       44.05       32.27      5.24 o
   5  19   2       84.53       74.10      6.02 o
   6  19   2        0.06       -0.97      3.92 o
   7  19   2        0.05        2.81      9.13 o
   8  19   2        0.61        0.82      6.95 o
   9  19   2       11.81        9.62     22.88 o
  10  19   2       14.51        2.47     12.94 o
  -9  20   2        1.39       -3.97      6.69 o
  -8  20   2        0.06       -1.57      5.51 o
  -7  20   2       89.82      102.79      7.67 o
  -6  20   2       58.22       56.58      6.53 o
  -5  20   2      109.65      121.21      6.04 o
  -4  20   2      130.48      136.87      6.57 o
  -3  20   2       82.90       69.48      5.31 o
  -2  20   2       51.56       63.55      5.13 o
  -1  20   2       21.20       26.58      4.24 o
   0  20   2       34.20       62.43      4.73 o
   1  20   2       52.54       73.13      6.20 o
   2  20   2       96.35       93.70      6.51 o
   3  20   2        8.31       11.34      5.63 o
   4  20   2       29.13       31.05      6.52 o
   5  20   2       15.71        6.06      5.73 o
   6  20   2       39.54       34.54      6.87 o
   7  20   2       17.04       15.51      5.28 o
   8  20   2       23.41       23.46      8.16 o
   9  20   2        0.85       -7.29      7.29 o
  -8  21   2        1.92        6.20      8.48 o
  -7  21   2       62.49       76.52      7.22 o
  -6  21   2       18.63       32.90      6.23 o
  -5  21   2      152.47      174.18      8.57 o
  -4  21   2      119.81      142.09      6.89 o
  -3  21   2      152.17      142.72      6.59 o
  -2  21   2        5.54        2.81      3.95 o
  -1  21   2       18.67       14.86      3.99 o
   0  21   2        4.32        3.98      5.09 o
   1  21   2        0.13        5.55      4.84 o
   2  21   2      221.34      193.82     10.13 o
   3  21   2        3.85       -0.14      5.57 o
   4  21   2        1.96       -1.38      5.64 o
   5  21   2        6.08        9.96      6.27 o
   6  21   2        2.76        3.68      6.04 o
   7  21   2       18.02       12.18      6.62 o
   8  21   2        2.43        0.29      6.57 o
  -8  22   2        3.91       13.82      8.58 o
  -7  22   2       13.42        7.09      5.98 o
  -6  22   2        0.93        5.11      5.02 o
  -5  22   2        3.39        9.19      8.50 o
  -4  22   2       30.21       39.02      5.10 o
  -3  22   2        5.40        7.24      4.30 o
  -2  22   2        5.80        3.66      4.13 o
  -1  22   2       27.80       27.90      5.43 o
   0  22   2       31.35       24.82      5.32 o
   1  22   2        0.35       -4.56      4.56 o
   2  22   2        4.54       -3.18      5.47 o
   3  22   2       10.23       14.49      6.16 o
   4  22   2        0.10       -5.93      5.93 o
   5  22   2        5.83        8.56      6.07 o
   6  22   2       17.18       28.58      8.45 o
   7  22   2        1.69        7.37      6.68 o
   8  22   2       10.84        8.00      8.79 o
  -7  23   2        0.12       -4.24      5.26 o
  -6  23   2        1.28       12.03      5.89 o
  -5  23   2        4.00        1.35      5.31 o
  -4  23   2       40.26       26.20      5.88 o
  -3  23   2       53.03       46.71      5.38 o
  -2  23   2      102.06      103.34      7.22 o
  -1  23   2       19.91       23.23      5.60 o
   0  23   2        7.32        4.77      5.25 o
   1  23   2       14.00       21.55      7.79 o
   2  23   2        1.91        1.13      6.10 o
   3  23   2       60.99       68.43      7.91 o
   4  23   2       17.96       20.52      6.93 o
   5  23   2        0.22       -6.00      6.00 o
   6  23   2        0.77       -1.78      6.44 o
   7  23   2        7.37        3.24     11.33 o
  -6  24   2        0.07       -4.93      5.62 o
  -5  24   2        0.04       -4.08      5.38 o
  -4  24   2       26.16       33.97      6.14 o
  -3  24   2        2.47        0.55      5.47 o
  -2  24   2        1.01       -4.65      7.51 o
  -1  24   2        1.40       -4.65      4.94 o
   0  24   2       26.34       26.67      7.07 o
   1  24   2        7.40        7.23      6.42 o
   2  24   2        2.81        1.58      6.19 o
   3  24   2       28.20       14.78      6.67 o
   4  24   2        5.52       13.36      7.38 o
   5  24   2       13.51       18.30      6.95 o
   6  24   2       45.10       65.30     17.91 o
  -5  25   2        0.22       -6.57      6.57 o
  -4  25   2       38.85       34.09      8.06 o
  -3  25   2       17.35       32.37      7.42 o
  -2  25   2        7.59        6.07      5.51 o
  -1  25   2        5.49        0.54      6.65 o
   0  25   2        0.03        4.10      6.35 o
   1  25   2        0.05       -6.30      6.30 o
   2  25   2        1.88       -6.09      6.09 o
   3  25   2        0.11       -4.69      6.20 o
   4  25   2        3.33        6.92      6.82 o
   5  25   2        2.75       -3.03      7.31 o
  -4  26   2       20.70       21.90      9.72 o
  -3  26   2        3.72        2.17      7.29 o
  -2  26   2       15.29       14.21      9.35 o
  -1  26   2       92.21      133.24     22.17 o
   0  26   2        0.00       -6.38      6.38 o
   1  26   2        9.45        7.26      6.91 o
   2  26   2        0.64       -6.68      6.68 o
   3  26   2        1.15        1.81      6.85 o
   4  26   2        3.22        6.07      7.11 o
  -2  27   2       35.92       63.69     12.94 o
  -1  27   2        2.40        1.36      7.40 o
   0  27   2       50.77       68.98     14.88 o
   1  27   2       20.76        9.87      7.78 o
   2  27   2        3.64       -5.07      8.84 o
 -13   1   3       11.87       26.89      6.98 o
 -12   1   3        7.55        8.46      5.07 o
 -11   1   3       82.26      102.06      5.33 o
 -10   1   3       31.77       22.89      3.60 o
  -9   1   3       36.87       34.30      3.63 o
  -8   1   3      330.18      305.93      6.91 o
  -7   1   3     2363.73     2344.96     26.55 o
  -6   1   3       25.75       22.52      2.66 o
  -5   1   3       39.31       50.12      2.55 o
  -4   1   3     1736.25     1662.42     19.73 o
  -3   1   3      642.74      634.23      7.85 o
  -2   1   3     6112.06     6101.15     54.98 o
  -1   1   3     5381.42     5437.87     45.86 o
   0   1   3     5318.55     5025.57     40.24 o
   1   1   3        8.95        9.39      0.82 o
   2   1   3     3652.70     3667.30     51.03 o
   3   1   3     3542.04     3356.78     33.41 o
   4   1   3        5.24        2.06      1.44 o
   5   1   3      285.05      272.69      4.57 o
   6   1   3      143.67      110.70      2.84 o
   7   1   3       69.97       72.54      3.27 o
   8   1   3        4.27        1.03      2.99 o
   9   1   3      102.37      107.75      7.22 o
  10   1   3       37.19       23.86      5.63 o
  11   1   3        0.16        1.93      5.30 o
  12   1   3        0.59       -1.49      5.83 o
  13   1   3       14.08       15.32      6.94 o
 -13   2   3       14.73       23.02      5.95 o
 -12   2   3        0.04        2.84      4.96 o
 -11   2   3        3.51        4.92      3.98 o
 -10   2   3       20.81       20.43      3.60 o
  -9   2   3        4.09       -0.49      3.01 o
  -8   2   3       44.47       37.56      3.71 o
  -7   2   3     1053.69     1078.58     14.92 o
  -6   2   3       94.33       94.81      3.51 o
  -5   2   3        0.02        3.12      2.19 o
  -4   2   3      427.60      421.74      6.25 o
  -3   2   3      470.81      423.71      6.49 o
  -2   2   3     2038.90     1922.31     18.41 o
  -1   2   3    10809.84    10937.31     86.18 o
   0   2   3     2436.98     2727.62     25.00 o
   1   2   3       26.89       28.17      1.21 o
   2   2   3      128.73      135.19      3.23 o
   3   2   3     2216.01     2244.74     27.72 o
   4   2   3     3061.48     3254.25     32.10 o
   5   2   3      682.97      677.57      9.02 o
   6   2   3        9.55        3.57      1.38 o
   7   2   3       51.01       49.97      4.43 o
   8   2   3      225.67      182.49      7.88 o
   9   2   3       28.82       32.11      6.75 o
  10   2   3      218.78      195.94      9.93 o
  11   2   3        8.22        4.01      9.25 o
  12   2   3       14.49        0.54      6.96 o
  13   2   3        0.91       -1.42      6.41 o
 -13   3   3        0.06        2.25      5.49 o
 -12   3   3       13.58       11.26      5.40 o
 -11   3   3        7.52        2.00      4.09 o
 -10   3   3        6.43        1.27      3.22 o
  -9   3   3       26.31       22.60      3.47 o
  -8   3   3        0.02       -2.74      2.74 o
  -7   3   3      406.92      384.82      7.98 o
  -6   3   3       95.15       96.63      3.60 o
  -5   3   3       36.14       34.42      2.39 o
  -4   3   3       24.51       27.56      1.84 o
  -3   3   3       14.11        8.45      1.37 o
  -2   3   3      261.33      242.10      3.41 o
  -1   3   3     2799.38     2601.76     21.36 o
   0   3   3      420.47      344.53      4.11 o
   1   3   3      125.38      137.50      2.00 o
   2   3   3     1953.46     1910.95     34.70 o
   3   3   3     1281.30     1324.40     13.73 o
   4   3   3        0.61        0.19      0.86 o
   5   3   3      724.82      740.78      8.64 o
   6   3   3      200.03      191.30      4.15 o
   7   3   3      214.71      227.75      4.96 o
   8   3   3      196.61      178.54      8.35 o
   9   3   3       46.39       35.68      8.96 o
  10   3   3       28.31       20.89     11.92 o
  11   3   3        0.23       -5.17      5.17 o
  12   3   3        8.09       12.62      6.88 o
  13   3   3       15.50       26.62     10.17 o
 -13   4   3        8.00        8.80      5.66 o
 -12   4   3        8.89       10.91      5.17 o
 -11   4   3        1.03       -0.28      3.91 o
 -10   4   3        5.75        0.63      3.30 o
  -9   4   3      107.32      104.13      4.86 o
  -8   4   3      331.47      323.71      6.46 o
  -7   4   3       36.09       39.60      3.12 o
  -6   4   3       59.16       57.07      3.06 o
  -5   4   3      999.06     1034.67     11.74 o
  -4   4   3        8.39        7.91      1.48 o
  -3   4   3       28.72       25.46      1.64 o
  -2   4   3      701.65      720.38      7.05 o
  -1   4   3       56.74       50.70      1.49 o
   0   4   3      640.25      669.72      6.99 o
   1   4   3      184.71      204.24      2.84 o
   2   4   3      746.57      800.25      8.05 o
   3   4   3      375.10      385.00      4.14 o
   4   4   3      142.43      130.99      2.63 o
   5   4   3      165.86      144.95      4.02 o
   6   4   3        7.54        2.39      2.80 o
   7   4   3       11.12        8.40      2.29 o
   8   4   3        0.98       -2.24      2.24 o
   9   4   3      219.73      210.73     17.72 o
  10   4   3      225.77      223.01     10.64 o
  11   4   3        2.83       14.14      6.15 o
  12   4   3       16.12        9.03      6.46 o
  13   4   3       15.43       26.59      7.64 o
 -13   5   3        9.29       19.67      6.21 o
 -12   5   3       12.94       20.88      5.48 o
 -11   5   3       23.33       24.63      4.23 o
 -10   5   3        3.81        0.83      3.37 o
  -9   5   3       14.01        9.17      2.97 o
  -8   5   3        4.85        4.72      2.71 o
  -7   5   3      381.49      359.28      7.31 o
  -6   5   3        3.93        2.95      2.10 o
  -5   5   3      456.31      453.65      6.65 o
  -4   5   3       66.45       64.67      2.29 o
  -3   5   3      853.18      848.90      9.54 o
  -2   5   3       75.44       97.22      3.40 o
  -1   5   3      723.53      718.03      7.36 o
   0   5   3     1431.65     1453.87     14.08 o
   1   5   3        5.99        9.63      1.04 o
   2   5   3       28.07       26.00      1.17 o
   3   5   3        6.49        7.92      1.01 o
   4   5   3     1668.80     1738.89     16.72 o
   5   5   3      287.23      295.71      5.12 o
   6   5   3     1257.06     1276.55     14.29 o
   7   5   3      423.49      430.71      6.68 o
   8   5   3      177.79      165.09      8.31 o
   9   5   3       14.28       17.35      5.29 o
  10   5   3        2.65       -2.74      5.61 o
  11   5   3       22.95       14.55      6.16 o
  12   5   3       24.28       29.85      7.26 o
  13   5   3        0.50       -5.76      9.12 o
 -13   6   3        8.73       16.23      5.72 o
 -12   6   3        0.15       -2.37      4.93 o
 -11   6   3       25.76       20.45      5.15 o
 -10   6   3        4.99        0.47      3.41 o
  -9   6   3        2.14        0.31      2.68 o
  -8   6   3        3.66       12.72      2.65 o
  -7   6   3       16.26       22.76      2.53 o
  -6   6   3      390.55      345.61      5.70 o
  -5   6   3      239.68      284.55      6.18 o
  -4   6   3       26.90       29.76      1.94 o
  -3   6   3     1665.26     1658.56     14.83 o
  -2   6   3     2349.09     2409.38     20.44 o
  -1   6   3        0.79        2.71      1.09 o
   0   6   3      672.18      601.68      6.76 o
   1   6   3        2.94        0.28      0.76 o
   2   6   3       51.08       53.72      1.54 o
   3   6   3     1492.87     1677.97     17.55 o
   4   6   3        9.65       15.68      1.56 o
   5   6   3       18.17        7.81      2.41 o
   6   6   3       89.39       86.54      2.94 o
   7   6   3        1.01        2.86      2.30 o
   8   6   3      874.16      834.51     11.24 o
   9   6   3      234.03      246.71      7.45 o
  10   6   3      538.69      499.69     16.69 o
  11   6   3       10.96        7.24      6.02 o
  12   6   3        0.00        4.40      6.28 o
  13   6   3        7.00       18.32      7.52 o
 -13   7   3       25.83       33.28      6.28 o
 -12   7   3        0.44       -0.29      5.04 o
 -11   7   3        1.00       -2.88      4.00 o
 -10   7   3       91.03       97.45      4.72 o
  -9   7   3       97.88      101.00      4.25 o
  -8   7   3      349.08      332.16      7.09 o
  -7   7   3        0.90       -2.13      2.13 o
  -6   7   3      184.89      172.99      4.20 o
  -5   7   3      106.61       92.17      3.20 o
  -4   7   3      160.83      176.17      3.67 o
  -3   7   3     1380.62     1500.85     13.05 o
  -2   7   3        2.85        0.98      0.99 o
  -1   7   3      145.91      160.62      2.97 o
   0   7   3      119.83      140.87      3.06 o
   1   7   3        1.05        0.36      1.03 o
   2   7   3      364.65      374.45      4.61 o
   3   7   3      265.48      286.98      4.13 o
   4   7   3     1266.46     1319.71     13.44 o
   5   7   3     1258.64     1316.71     13.63 o
   6   7   3      358.51      350.98      8.39 o
   7   7   3      137.15      137.01      3.84 o
   8   7   3      995.14     1010.94     13.08 o
   9   7   3        3.47        1.60      3.54 o
  10   7   3       69.17       72.94      5.01 o
  11   7   3        9.40       13.65      6.30 o
  12   7   3        0.09       -6.29      6.29 o
  13   7   3        0.38       -7.50      7.50 o
 -13   8   3        1.21       18.59      7.37 o
 -12   8   3        1.38       -4.85      4.85 o
 -11   8   3        1.36        0.68      4.17 o
 -10   8   3       11.34       16.69      3.90 o
  -9   8   3       18.45       16.12      3.36 o
  -8   8   3        9.52        8.87      2.73 o
  -7   8   3       33.61       39.30      2.83 o
  -6   8   3        0.75       -1.28      1.95 o
  -5   8   3        0.45       -1.33      1.80 o
  -4   8   3        5.19        0.00      1.53 o
  -3   8   3       28.20       29.12      1.79 o
  -2   8   3      334.97      300.19      4.49 o
  -1   8   3       48.41       29.58      1.62 o
   0   8   3       35.70       37.63      1.97 o
   1   8   3     6030.13     6153.57     60.36 o
   2   8   3      318.97      351.17      5.39 o
   3   8   3     3946.45     4236.57     36.49 o
   4   8   3      451.84      420.29      7.37 o
   5   8   3      106.06      110.03      3.25 o
   6   8   3      213.36      200.52      4.27 o
   7   8   3       57.96       59.67      3.24 o
   8   8   3       12.59       24.18      3.51 o
   9   8   3       15.04       11.72      3.80 o
  10   8   3       39.27       37.13      4.50 o
  11   8   3       41.43       42.06      7.74 o
  12   8   3        2.78        3.45      6.76 o
  13   8   3       28.83       38.02      8.56 o
 -13   9   3       16.68       27.21      7.53 o
 -12   9   3       11.02       17.67      6.89 o
 -11   9   3       53.86       69.86      5.54 o
 -10   9   3       15.68       14.90      4.02 o
  -9   9   3       77.91       78.79      4.36 o
  -8   9   3      113.42      105.76      4.08 o
  -7   9   3        3.19        0.10      2.23 o
  -6   9   3      116.27      112.70      3.62 o
  -5   9   3        0.20       -1.55      1.55 o
  -4   9   3        0.11       -1.44      1.44 o
  -3   9   3       21.11       15.36      1.76 o
  -2   9   3      239.15      236.82      4.45 o
  -1   9   3        0.67       -1.25      1.25 o
   0   9   3      654.91      750.94      9.90 o
   1   9   3     1456.15     1510.78     16.66 o
   2   9   3     2347.08     2597.29     26.88 o
   3   9   3      917.88      957.49     10.53 o
   4   9   3      258.65      287.34      4.75 o
   5   9   3      487.02      503.99      7.49 o
   6   9   3      365.47      356.32      5.82 o
   7   9   3      178.69      167.78      5.52 o
   8   9   3       79.71       80.04      4.40 o
   9   9   3       31.29       30.28      4.34 o
  10   9   3       58.05       48.19      5.84 o
  11   9   3        9.15        3.48      4.85 o
  12   9   3        3.10        7.11      7.02 o
  13   9   3        1.79        0.98     11.35 o
 -12  10   3       25.14       33.52      9.23 o
 -11  10   3        0.41       -1.64      4.86 o
 -10  10   3       27.60       30.06      4.30 o
  -9  10   3       17.35       20.29      3.56 o
  -8  10   3       13.63       16.05      3.31 o
  -7  10   3       12.83       11.54      2.58 o
  -6  10   3       38.76       42.28      2.52 o
  -5  10   3      149.60      168.56      3.96 o
  -4  10   3       98.40      117.21      3.26 o
  -3  10   3      953.84      929.59     10.33 o
  -2  10   3        7.38       20.03      1.74 o
  -1  10   3      227.09      278.74      5.24 o
   0  10   3      605.92      594.51      8.06 o
   1  10   3       18.35       18.17      2.22 o
   2  10   3      619.35      609.16      8.23 o
   3  10   3       75.60       75.78      4.97 o
   4  10   3       73.92       87.08      3.05 o
   5  10   3      538.43      560.80      7.93 o
   6  10   3      602.91      548.61      8.42 o
   7  10   3      116.85      116.62      4.39 o
   8  10   3      258.49      257.75      6.93 o
   9  10   3        3.52       -4.23      4.23 o
  10  10   3        9.22        9.13      4.05 o
  11  10   3        1.32       -2.17      4.03 o
  12  10   3        7.69       18.12      6.04 o
 -12  11   3       16.19       25.90      9.38 o
 -11  11   3       48.35       47.52      6.33 o
 -10  11   3        3.42       -0.27      7.12 o
  -9  11   3      127.37      142.48      5.32 o
  -8  11   3       99.45       98.68      4.46 o
  -7  11   3       47.07       47.10      3.25 o
  -6  11   3      176.05      165.69      4.03 o
  -5  11   3        9.16        5.84      1.72 o
  -4  11   3        8.87       10.16      1.59 o
  -3  11   3       39.79       46.65      2.35 o
  -2  11   3      108.41      106.09      2.76 o
  -1  11   3      632.00      567.43      7.41 o
   0  11   3       21.19       46.81      2.22 o
   1  11   3      381.93      396.29      6.36 o
   2  11   3      191.82      196.66      4.00 o
   3  11   3       38.97       51.22      2.50 o
   4  11   3        0.06       -0.17      1.24 o
   5  11   3        1.16        5.12      2.20 o
   6  11   3       31.49       34.41      4.50 o
   7  11   3      254.89      251.22      8.01 o
   8  11   3        8.47        2.76      3.48 o
   9  11   3       69.54       60.33      5.02 o
  10  11   3        1.38       -3.53      3.88 o
  11  11   3       10.38       12.36      5.84 o
  12  11   3        6.11       16.02      5.85 o
 -12  12   3        0.00        3.16      7.40 o
 -11  12   3       11.66        9.01      5.54 o
 -10  12   3        0.83       -2.38      7.11 o
  -9  12   3       24.80       30.03      4.93 o
  -8  12   3        6.29       -0.36      3.44 o
  -7  12   3        4.14        1.02      2.73 o
  -6  12   3        3.50        4.37      2.03 o
  -5  12   3       45.04       53.30      3.25 o
  -4  12   3       71.39       79.44      3.11 o
  -3  12   3        1.59        0.10      1.75 o
  -2  12   3      105.78      115.93      2.92 o
  -1  12   3       99.80      106.85      3.04 o
   0  12   3       49.97       57.58      2.42 o
   1  12   3      353.86      374.35      6.35 o
   2  12   3      190.76      172.81      4.28 o
   3  12   3      223.67      157.59      4.15 o
   4  12   3      192.49      184.77      5.00 o
   5  12   3      604.25      555.89      8.36 o
   6  12   3        1.41       -2.88      2.88 o
   7  12   3       64.48       68.33      4.97 o
   8  12   3        0.00        1.69      3.58 o
   9  12   3        0.04        0.26      3.93 o
  10  12   3        1.22       -0.24      4.03 o
  11  12   3        9.22       -2.48      5.16 o
  12  12   3        4.94       -5.35      5.35 o
 -12  13   3        4.05        6.18      7.16 o
 -11  13   3        9.82       12.46      5.84 o
 -10  13   3       12.70       15.56      5.69 o
  -9  13   3       85.10       92.20      6.23 o
  -8  13   3        0.19       -3.22      3.63 o
  -7  13   3      122.04      131.74      5.56 o
  -6  13   3        3.10        1.49      2.96 o
  -5  13   3      101.79      100.72      4.06 o
  -4  13   3       67.32       47.11      2.68 o
  -3  13   3        0.57       -0.89      2.05 o
  -2  13   3        5.44        5.51      1.92 o
  -1  13   3       45.03       54.42      2.72 o
   0  13   3      146.47      155.93      4.12 o
   1  13   3        0.14        0.12      1.93 o
   2  13   3      164.37      170.55      5.44 o
   3  13   3       25.95       25.16      2.33 o
   4  13   3      119.87      101.23      3.91 o
   5  13   3       25.47       24.17      4.50 o
   6  13   3       95.70      103.97      4.90 o
   7  13   3      843.69      792.83     12.94 o
   8  13   3       31.20       28.65      4.04 o
   9  13   3       71.82       70.52      5.35 o
  10  13   3       84.74       96.63      6.17 o
  11  13   3        6.71        3.16      5.20 o
  12  13   3        0.23        1.20      5.87 o
 -11  14   3        0.02       -5.43      5.43 o
 -10  14   3       54.62       54.45      6.74 o
  -9  14   3       36.00       30.83      5.76 o
  -8  14   3       12.37       16.82      4.13 o
  -7  14   3      199.22      194.41      7.26 o
  -6  14   3       62.75       59.43      4.81 o
  -5  14   3       21.65       34.01      3.29 o
  -4  14   3        0.86       -1.22      2.19 o
  -3  14   3      181.65      169.20      4.72 o
  -2  14   3       57.68       41.42      2.68 o
  -1  14   3       22.58       21.14      2.36 o
   0  14   3       64.95       69.87      3.31 o
   1  14   3       37.36       36.16      2.82 o
   2  14   3      379.87      372.23      7.52 o
   3  14   3      329.21      344.49      6.15 o
   4  14   3      292.10      273.83      6.01 o
   5  14   3       12.44        9.06      3.35 o
   6  14   3       33.03       30.38      3.92 o
   7  14   3      104.71      128.25      5.66 o
   8  14   3       33.21       35.35      5.00 o
   9  14   3       20.72       14.84      4.51 o
  10  14   3        0.01       -3.65      5.00 o
  11  14   3        0.43        9.35      5.50 o
 -11  15   3        4.52        3.56      5.92 o
 -10  15   3        8.89       14.61      5.90 o
  -9  15   3       11.34        3.52      5.48 o
  -8  15   3       86.70       82.17      5.98 o
  -7  15   3      125.76      132.80      6.54 o
  -6  15   3       23.79       30.34      5.49 o
  -5  15   3       16.16        8.15      4.29 o
  -4  15   3      258.41      250.81      6.10 o
  -3  15   3      301.34      305.61      6.03 o
  -2  15   3      255.44      254.81      5.81 o
  -1  15   3        0.42       -2.10      2.19 o
   0  15   3      109.67      124.10      4.87 o
   1  15   3       25.69       28.04      2.91 o
   2  15   3      490.06      471.69      8.16 o
   3  15   3      408.45      391.67      6.81 o
   4  15   3       13.44       13.64      2.69 o
   5  15   3        8.71        5.32      3.57 o
   6  15   3       18.63       13.07      3.79 o
   7  15   3      566.22      576.47     17.49 o
   8  15   3        3.27        3.59      3.99 o
   9  15   3       30.91       21.89      5.08 o
  10  15   3        3.37        3.26      5.19 o
  11  15   3        2.07        4.38      7.56 o
 -11  16   3        0.06        1.85      5.97 o
 -10  16   3       18.25       14.64      6.04 o
  -9  16   3        1.89        3.64      5.66 o
  -8  16   3        0.08        0.55      5.27 o
  -7  16   3       13.10       12.25      4.31 o
  -6  16   3      193.96      202.56      7.54 o
  -5  16   3       10.10        5.32      3.55 o
  -4  16   3      734.26      709.59     11.64 o
  -3  16   3        7.64       10.87      3.68 o
  -2  16   3      831.22      771.58     11.72 o
  -1  16   3      277.40      286.86      6.68 o
   0  16   3      237.78      235.08      6.61 o
   1  16   3       15.85       14.73      2.93 o
   2  16   3      504.78      466.38      7.74 o
   3  16   3       53.14       53.18      3.48 o
   4  16   3      165.66      158.97      5.54 o
   5  16   3      375.24      327.56      7.76 o
   6  16   3       53.37       47.98      4.46 o
   7  16   3       74.87       79.75      5.81 o
   8  16   3        6.23        5.25      4.63 o
   9  16   3        0.88       -2.03      4.74 o
  10  16   3       11.31       11.30      7.17 o
  11  16   3       15.06        7.68      5.95 o
 -10  17   3        4.40        9.00      6.26 o
  -9  17   3        0.27        0.56      6.51 o
  -8  17   3       65.07       69.68      6.96 o
  -7  17   3        1.82        8.96      4.54 o
  -6  17   3       82.34       82.79      5.86 o
  -5  17   3      288.40      286.17      8.41 o
  -4  17   3       68.62       64.11      5.19 o
  -3  17   3        1.45       -2.50      3.33 o
  -2  17   3      768.69      765.74     12.01 o
  -1  17   3      168.58      185.49      5.89 o
   0  17   3     2198.05     2172.01     27.75 o
   1  17   3      348.38      353.95      8.62 o
   2  17   3      657.60      655.94      9.91 o
   3  17   3       19.81       24.20      3.44 o
   4  17   3        3.48        3.44      4.32 o
   5  17   3      102.56      101.32      6.19 o
   6  17   3        9.76        6.35      4.33 o
   7  17   3      102.65      107.58      6.34 o
   8  17   3        0.57        0.09      4.66 o
   9  17   3       16.22       11.23      5.50 o
  10  17   3        2.72       -7.38      8.34 o
 -10  18   3        9.34       24.85      7.58 o
  -9  18   3        3.08        3.78      5.84 o
  -8  18   3       42.34       23.13      6.20 o
  -7  18   3        9.31       23.79      5.92 o
  -6  18   3       69.20       82.37      5.95 o
  -5  18   3      156.88      157.92      6.84 o
  -4  18   3       24.09       14.39      4.29 o
  -3  18   3        0.00       -3.79      3.79 o
  -2  18   3        7.81        5.62      4.03 o
  -1  18   3      147.36      164.03      5.93 o
   0  18   3       10.55       31.36      5.69 o
   1  18   3       22.92       29.10      4.23 o
   2  18   3      376.68      416.74      9.40 o
   3  18   3        3.78        1.83      4.23 o
   4  18   3        8.14        6.72      4.39 o
   5  18   3       19.14       17.89      4.46 o
   6  18   3       68.99       65.51      5.69 o
   7  18   3        5.51        9.73      4.49 o
   8  18   3        1.72       -0.03      4.91 o
   9  18   3        0.88       -0.44      5.57 o
  10  18   3        7.37        6.72      8.08 o
  -9  19   3        0.02       -5.66      5.66 o
  -8  19   3       17.31       11.39      5.89 o
  -7  19   3       61.64       67.51      7.00 o
  -6  19   3      173.31      192.17      7.81 o
  -5  19   3       46.65       53.15      5.32 o
  -4  19   3      212.28      173.50      6.54 o
  -3  19   3      278.16      273.30      8.23 o
  -2  19   3      313.02      291.90      8.28 o
  -1  19   3       29.51       26.70      5.00 o
   0  19   3      250.31      239.06      7.45 o
   1  19   3      109.35      103.26      4.83 o
   2  19   3       63.70       70.58      4.97 o
   3  19   3       29.67       21.18      4.77 o
   4  19   3       14.32        5.66      4.50 o
   5  19   3       23.41       30.19      5.05 o
   6  19   3        1.40       -1.06      4.37 o
   7  19   3        0.05        0.10      4.00 o
   8  19   3        0.90       -2.73      5.27 o
   9  19   3        6.32       -2.21      7.13 o
  -9  20   3        0.12        4.89      6.26 o
  -8  20   3       54.44       86.80      7.81 o
  -7  20   3        0.77        6.33      5.73 o
  -6  20   3       64.64       97.77      7.51 o
  -5  20   3        2.68        7.22      4.55 o
  -4  20   3        1.17        8.79      4.30 o
  -3  20   3       55.94       72.20      5.63 o
  -2  20   3       16.29       19.46      4.45 o
  -1  20   3       34.59       31.06      4.47 o
   0  20   3      453.98      490.89     10.37 o
   1  20   3      404.23      355.93     10.37 o
   2  20   3      290.21      308.00     11.72 o
   3  20   3      293.01      242.26      9.07 o
   4  20   3        0.29        0.82      4.37 o
   5  20   3        0.14       -4.25      4.25 o
   6  20   3        0.11       -4.35      4.35 o
   7  20   3        5.17       -0.98      5.97 o
   8  20   3        6.83       -5.54      6.70 o
   9  20   3        9.26       15.49      8.43 o
  -8  21   3        4.64        9.41      6.48 o
  -7  21   3        2.92        6.98      5.77 o
  -6  21   3        1.64        2.53      6.21 o
  -5  21   3        1.94        2.33      4.15 o
  -4  21   3        4.32        0.70      4.43 o
  -3  21   3       58.69       62.53      5.53 o
  -2  21   3       11.11       10.41      5.47 o
  -1  21   3        2.00       -3.70      3.70 o
   0  21   3       19.93       27.55      5.29 o
   1  21   3      321.17      328.18     12.36 o
   2  21   3      115.57       97.70      7.90 o
   3  21   3       31.16       31.79      6.41 o
   4  21   3        1.22       -5.30      5.30 o
   5  21   3       36.25       31.18      6.71 o
   6  21   3        0.29       -2.09      6.61 o
   7  21   3        5.35        8.16      6.52 o
   8  21   3        3.23       -6.37      7.70 o
  -8  22   3        0.48        2.78      6.13 o
  -7  22   3        0.37       -2.52      5.66 o
  -6  22   3        2.38       -2.20      5.65 o
  -5  22   3       25.85       37.46      5.30 o
  -4  22   3        2.85        5.78      4.44 o
  -3  22   3       45.49       45.62      5.83 o
  -2  22   3        9.73       11.80      4.29 o
  -1  22   3       57.45       48.54      5.89 o
   0  22   3       31.36       31.09      5.50 o
   1  22   3        0.01       -2.02      6.67 o
   2  22   3        4.97        1.68      5.91 o
   3  22   3       39.90       40.19      7.11 o
   4  22   3        2.00        0.47      5.94 o
   5  22   3       17.64       13.19      6.41 o
   6  22   3        0.44       -1.06      6.13 o
   7  22   3        1.76        0.65      8.01 o
   8  22   3        0.00       -3.34     10.79 o
  -7  23   3        2.66        2.03      5.37 o
  -6  23   3        2.38       12.42      5.98 o
  -5  23   3       11.20       19.11      5.92 o
  -4  23   3        0.19       -4.21      4.21 o
  -3  23   3       11.08       13.07      4.60 o
  -2  23   3        2.27       -0.73      5.10 o
  -1  23   3        2.29       -2.94      5.00 o
   0  23   3       41.23       39.63      7.30 o
   1  23   3       25.76       14.58      6.47 o
   2  23   3        0.94       -3.71      6.75 o
   3  23   3        7.31        6.03      6.24 o
   4  23   3        0.81       -2.40      6.11 o
   5  23   3       20.05       29.03      7.10 o
   6  23   3       23.24       28.20      7.68 o
   7  23   3        3.12       -5.12     10.55 o
  -6  24   3        0.99        2.93      5.94 o
  -5  24   3        0.15        0.28      7.85 o
  -4  24   3        6.04        4.88      5.40 o
  -3  24   3       14.81       10.36      5.65 o
  -2  24   3       26.28       26.83      6.04 o
  -1  24   3        7.07       -3.61     10.27 o
   0  24   3       36.28       30.75      7.98 o
   1  24   3       35.44       33.77      7.15 o
   2  24   3        5.13        5.67      6.53 o
   3  24   3        0.02       -1.88      6.27 o
   4  24   3        3.36        3.42      6.26 o
   5  24   3       15.29       24.74      7.45 o
   6  24   3        0.39       -2.91      6.71 o
  -5  25   3       10.23        4.47      7.03 o
  -4  25   3       12.42       10.66      7.23 o
  -3  25   3        1.70        4.80      5.56 o
  -2  25   3        0.50        1.28      6.86 o
  -1  25   3       13.23       16.33      7.22 o
   0  25   3        1.68        7.68      6.62 o
   1  25   3        7.37        7.37      6.72 o
   2  25   3        8.77       12.06      6.90 o
   3  25   3        0.04       -6.51      6.51 o
   4  25   3        8.58        5.70      9.09 o
   5  25   3        0.02       -6.68      6.68 o
  -4  26   3        1.95      -12.79     12.79 o
  -3  26   3        7.75       15.28      9.66 o
  -2  26   3        6.30       -5.13      6.97 o
  -1  26   3       19.79       10.51      7.18 o
   0  26   3        7.68        9.87      9.83 o
   1  26   3       21.88       19.95      7.56 o
   2  26   3        0.09        7.14      6.84 o
   3  26   3        0.01       -2.91      7.00 o
  -1  27   3        0.05       -4.29      9.36 o
   0  27   3        9.84       12.67     10.36 o
   1  27   3       34.87       27.73     10.32 o
 -13   0   4        0.91       17.41      8.01 o
 -12   0   4       16.15       16.72      7.53 o
 -11   0   4        0.03       -5.22      5.22 o
 -10   0   4        3.69       -0.56      4.91 o
  -9   0   4       65.80       67.23      6.24 o
  -8   0   4      211.04      184.88      8.30 o
  -7   0   4      559.85      555.68     15.58 o
  -6   0   4     1124.64     1070.71     19.01 o
  -5   0   4      190.30      157.34      7.71 o
  -4   0   4     1550.56     1620.08     49.04 o
  -3   0   4     3556.73     3443.70     49.14 o
  -2   0   4     4667.49     4589.64     63.99 o
  -1   0   4      256.46      260.38      4.98 o
   0   0   4     1043.52     1026.73     24.73 o
   1   0   4     6661.25     6640.00     79.41 o
   2   0   4     3910.10     4019.92     56.97 o
   3   0   4     1398.51     1481.00     21.21 o
   4   0   4      631.92      667.33     10.27 o
   5   0   4     1914.42     2109.80     30.13 o
   6   0   4      455.57      520.35      9.60 o
   7   0   4      118.29      111.34      5.56 o
   8   0   4      404.47      403.96     15.87 o
   9   0   4       22.73       26.71      6.88 o
  10   0   4       83.60       68.88      9.40 o
  11   0   4        9.02        4.21      7.55 o
  12   0   4       49.86       38.47      9.81 o
  13   0   4        0.04        4.88      9.60 o
 -13   1   4        0.00        1.43      6.96 o
 -12   1   4        0.01        4.94      4.92 o
 -11   1   4        5.25        5.02      3.81 o
 -10   1   4       31.71       29.16      4.05 o
  -9   1   4       30.46       32.91      3.97 o
  -8   1   4        8.80       13.69      3.23 o
  -7   1   4        2.18       -0.30      3.32 o
  -6   1   4       11.87       -0.01      2.32 o
  -5   1   4      132.75      124.15      6.21 o
  -4   1   4       82.17       84.91      4.54 o
  -3   1   4      512.40      448.84      9.14 o
  -2   1   4     9263.89     9479.66     85.03 o
  -1   1   4    15544.76    15631.71    139.02 o
   0   1   4    17455.48    17796.58    140.39 o
   1   1   4     2298.53     2390.91     23.79 o
   2   1   4      649.96      721.89     10.87 o
   3   1   4      382.42      385.09      6.42 o
   4   1   4       14.40       15.67      1.00 o
   5   1   4        2.79       -1.10      1.10 o
   6   1   4      213.72      202.66      4.66 o
   7   1   4       50.06       45.33      2.57 o
   8   1   4        4.20        0.33      4.00 o
   9   1   4       59.32       52.65      5.59 o
  10   1   4       24.05       14.52      5.20 o
  11   1   4        1.86        0.99      5.22 o
  12   1   4       17.05       11.47      6.13 o
  13   1   4        1.69        1.00      6.92 o
 -13   2   4        0.06        7.05      5.65 o
 -12   2   4       54.39       61.90      6.59 o
 -11   2   4        2.05       -0.26      3.68 o
 -10   2   4        1.08       -3.41      3.41 o
  -9   2   4       21.12       25.26      3.70 o
  -8   2   4       11.91        6.98      3.28 o
  -7   2   4      637.36      627.39     10.57 o
  -6   2   4       48.44       42.68      2.70 o
  -5   2   4     2983.67     2951.27     30.90 o
  -4   2   4     3544.94     3424.90     34.98 o
  -3   2   4       61.69       56.04      2.17 o
  -2   2   4     5788.25     5628.74     55.36 o
  -1   2   4     5275.10     5309.22     48.27 o
   0   2   4      611.35      640.01      6.79 o
   1   2   4      977.48      920.57     10.63 o
   2   2   4      907.07      871.75     11.31 o
   3   2   4       71.91       76.55      3.27 o
   4   2   4      307.48      319.25      3.68 o
   5   2   4      804.79      856.66     11.53 o
   6   2   4      193.37      193.01      5.75 o
   7   2   4      106.91      107.57      4.10 o
   8   2   4      226.38      192.44     10.17 o
   9   2   4        0.62       -2.37      4.48 o
  10   2   4        7.50        2.18      4.87 o
  11   2   4        4.18        5.48      7.14 o
  12   2   4        0.03       -1.46      5.34 o
  13   2   4        2.05        0.62      6.68 o
 -13   3   4        0.57        2.54      5.47 o
 -12   3   4        1.33        4.38      5.13 o
 -11   3   4        3.67        0.66      3.71 o
 -10   3   4        0.84       -1.03      3.39 o
  -9   3   4       77.35       85.19      5.13 o
  -8   3   4       67.82       63.43      3.97 o
  -7   3   4       52.97       59.51      3.52 o
  -6   3   4       78.40       61.76      2.91 o
  -5   3   4       91.78       83.39      3.19 o
  -4   3   4      662.33      680.41      9.72 o
  -3   3   4      479.23      485.26      6.34 o
  -2   3   4      135.26      130.52      3.29 o
  -1   3   4     1098.07     1100.57     11.25 o
   0   3   4      412.95      401.96      5.21 o
   1   3   4      115.36      104.09      2.25 o
   2   3   4      894.72      903.26     13.95 o
   3   3   4     4274.15     4430.55     61.39 o
   4   3   4      151.60      176.09      3.23 o
   5   3   4      230.26      287.29      4.14 o
   6   3   4       26.38       33.52      1.72 o
   7   3   4      243.63      253.24      5.02 o
   8   3   4      116.01      112.10      5.64 o
   9   3   4        0.04        5.63      4.71 o
  10   3   4        1.04       -1.65      4.89 o
  11   3   4       23.15       25.51      5.99 o
  12   3   4        0.30        4.45      8.40 o
  13   3   4       20.83       34.70      7.63 o
 -13   4   4       10.43       14.27      5.85 o
 -12   4   4       20.50       23.64      5.64 o
 -11   4   4        1.00        1.98      4.10 o
 -10   4   4        0.74       -1.02      3.51 o
  -9   4   4       10.82        7.87      3.39 o
  -8   4   4        1.69        3.37      2.65 o
  -7   4   4       89.97       89.60      4.09 o
  -6   4   4        9.19        9.40      2.32 o
  -5   4   4        2.11        1.92      1.76 o
  -4   4   4     1834.51     1808.72     18.44 o
  -3   4   4        9.04       16.92      1.52 o
  -2   4   4      258.36      260.93      3.71 o
  -1   4   4     2100.81     2104.30     18.87 o
   0   4   4     3352.20     3448.11     31.70 o
   1   4   4      603.28      633.01      7.51 o
   2   4   4     1092.73     1149.84     11.21 o
   3   4   4      255.68      290.38      5.03 o
   4   4   4      267.76      259.25      5.87 o
   5   4   4      285.83      297.78      6.77 o
   6   4   4       12.33       13.37      1.92 o
   7   4   4      153.66      134.77      3.86 o
   8   4   4      435.82      407.24      9.96 o
   9   4   4       19.29       21.83      4.32 o
  10   4   4       47.07       38.74      5.97 o
  11   4   4        3.95        4.61      9.17 o
  12   4   4        1.20        3.85      6.18 o
  13   4   4       12.82       26.32      7.31 o
 -13   5   4        0.39        2.44      5.53 o
 -12   5   4        0.63        3.49      5.05 o
 -11   5   4       31.23       23.90      4.31 o
 -10   5   4        1.36        1.86      3.24 o
  -9   5   4       23.86       24.90      3.44 o
  -8   5   4       11.00       12.03      2.73 o
  -7   5   4       71.40       75.55      3.27 o
  -6   5   4        0.18        1.51      2.36 o
  -5   5   4      149.09      140.66      3.59 o
  -4   5   4      781.97      751.96      9.56 o
  -3   5   4       93.42       90.83      2.61 o
  -2   5   4       91.48       89.34      2.31 o
  -1   5   4     1061.09      995.85     10.49 o
   0   5   4      167.37      182.70      2.85 o
   1   5   4       51.24       46.18      1.83 o
   2   5   4     2343.61     2581.62     25.86 o
   3   5   4      105.89       82.08      2.22 o
   4   5   4     1233.72     1270.30     12.50 o
   5   5   4      408.24      409.60      5.10 o
   6   5   4      222.65      222.75      4.65 o
   7   5   4       38.34       46.61      2.92 o
   8   5   4      128.94      124.75      5.30 o
   9   5   4       49.42       58.63      5.04 o
  10   5   4       11.34       10.61     10.04 o
  11   5   4        2.64        0.24      5.78 o
  12   5   4        3.86       15.36      6.48 o
  13   5   4       14.11       15.82      7.25 o
 -13   6   4        0.76        3.75      5.48 o
 -12   6   4        0.06       -4.90      4.90 o
 -11   6   4        0.55       -3.85      3.85 o
 -10   6   4       63.38       61.21      4.74 o
  -9   6   4        5.46        0.53      3.11 o
  -8   6   4       18.10       11.63      2.78 o
  -7   6   4        3.11        1.75      2.38 o
  -6   6   4      290.09      283.27      6.09 o
  -5   6   4       25.16       20.01      2.10 o
  -4   6   4       42.52       37.74      2.47 o
  -3   6   4        0.03        1.61      1.28 o
  -2   6   4      440.28      442.87      5.26 o
  -1   6   4      235.40      266.99      4.16 o
   0   6   4      336.91      339.90      4.54 o
   1   6   4      148.12      129.24      2.97 o
   2   6   4     3843.25     4515.12     41.33 o
   3   6   4     1011.58     1028.22     11.75 o
   4   6   4     1458.74     1558.95     15.24 o
   5   6   4      341.99      286.73      4.25 o
   6   6   4     1115.27     1091.01     11.63 o
   7   6   4        2.44        6.41      2.33 o
   8   6   4      304.83      314.73      8.29 o
   9   6   4        5.30       16.57      3.55 o
  10   6   4      137.69      129.45      6.80 o
  11   6   4      200.59      217.90     11.02 o
  12   6   4        2.07       -0.65      8.32 o
  13   6   4        5.76        2.28      7.60 o
 -13   7   4        1.47        6.06      7.09 o
 -12   7   4        1.18       -3.79      4.78 o
 -11   7   4        1.12       -2.51      3.88 o
 -10   7   4        1.89        1.16      3.40 o
  -9   7   4        0.60        1.69      3.16 o
  -8   7   4       11.91        6.23      3.03 o
  -7   7   4        5.62        2.61      2.39 o
  -6   7   4        0.58        1.55      2.34 o
  -5   7   4       17.38       13.82      2.06 o
  -4   7   4      599.80      569.35      7.29 o
  -3   7   4       68.82       58.70      2.32 o
  -2   7   4       14.33        7.97      1.41 o
  -1   7   4       74.91       69.32      2.41 o
   0   7   4     4281.38     4528.19     44.90 o
   1   7   4      147.77      182.45      3.56 o
   2   7   4     3267.59     3727.75     32.14 o
   3   7   4      253.56      303.22      4.68 o
   4   7   4       20.27       21.24      1.77 o
   5   7   4      154.92      147.91      3.31 o
   6   7   4     1032.76     1044.68     11.40 o
   7   7   4      276.40      286.86      5.53 o
   8   7   4      521.12      509.28      8.92 o
   9   7   4       22.38       19.17      5.12 o
  10   7   4        0.02       -2.97      4.27 o
  11   7   4        0.88        5.23      6.15 o
  12   7   4        0.83        4.03      6.48 o
  13   7   4        0.38       -6.75      6.75 o
 -13   8   4        0.42        6.76      7.04 o
 -12   8   4        7.35       10.26      7.06 o
 -11   8   4       23.19       17.45      4.68 o
 -10   8   4       36.10       41.68      4.08 o
  -9   8   4      291.73      310.51      7.28 o
  -8   8   4       96.79      105.66      4.50 o
  -7   8   4      119.04      121.81      4.08 o
  -6   8   4        9.86       10.06      2.61 o
  -5   8   4      214.30      218.47      4.52 o
  -4   8   4     2205.21     2354.00     22.20 o
  -3   8   4        3.81        2.02      0.99 o
  -2   8   4       41.85       51.00      2.14 o
  -1   8   4      328.00      363.07      5.39 o
   0   8   4      447.49      464.76      6.60 o
   1   8   4       59.60       64.41      3.64 o
   2   8   4      550.05      624.29      6.72 o
   3   8   4       30.38       31.67      1.93 o
   4   8   4       41.01       40.66      2.40 o
   5   8   4      891.26      900.33     10.08 o
   6   8   4       10.05       14.52      2.52 o
   7   8   4       23.45       19.70      4.34 o
   8   8   4       95.70      104.00      6.44 o
   9   8   4        1.81       -3.34      3.34 o
  10   8   4       12.96        6.29      3.78 o
  11   8   4       51.94       59.25      7.41 o
  12   8   4        0.84        0.79     14.38 o
 -12   9   4       19.12       13.41      8.79 o
 -11   9   4        0.36       -0.81      5.15 o
 -10   9   4        5.13       10.33      3.61 o
  -9   9   4      111.51      111.43      4.98 o
  -8   9   4       26.40       30.02      3.50 o
  -7   9   4        5.37        8.55      2.89 o
  -6   9   4       57.39       74.24      3.74 o
  -5   9   4        0.68       -1.85      1.91 o
  -4   9   4      257.44      219.41      4.27 o
  -3   9   4      458.87      473.67      6.93 o
  -2   9   4        5.89        3.55      1.59 o
  -1   9   4       39.98       41.48      2.22 o
   0   9   4     3797.85     3820.53     38.67 o
   1   9   4        7.71        6.51      1.82 o
   2   9   4        0.79       -0.37      1.23 o
   3   9   4       11.37       12.24      1.46 o
   4   9   4      641.31      633.28      8.43 o
   5   9   4      227.10      232.71      5.00 o
   6   9   4      402.04      402.74      6.09 o
   7   9   4        8.10        2.91      2.44 o
   8   9   4       83.44       83.47      5.00 o
   9   9   4        0.00       -3.25      3.25 o
  10   9   4       22.67       19.95      4.38 o
  11   9   4       19.73       22.37      4.38 o
  12   9   4       23.61       25.08      7.35 o
 -12  10   4       13.52       25.27      7.50 o
 -11  10   4        6.78        4.66      5.74 o
 -10  10   4      102.36      113.68      6.76 o
  -9  10   4       73.12       73.81      4.49 o
  -8  10   4       70.07       69.36      4.04 o
  -7  10   4      273.23      269.41      5.76 o
  -6  10   4        0.94       -2.22      2.22 o
  -5  10   4       98.83       97.41      3.78 o
  -4  10   4      451.28      426.37      5.77 o
  -3  10   4      104.29      111.28      3.60 o
  -2  10   4       54.03       57.31      2.83 o
  -1  10   4       41.09       57.16      2.54 o
   0  10   4        0.02       -1.75      1.75 o
   1  10   4      556.76      595.84      8.17 o
   2  10   4     1549.24     1606.95     19.12 o
   3  10   4      280.58      309.39      4.43 o
   4  10   4        0.91       -0.83      1.90 o
   5  10   4       52.91       55.09      3.45 o
   6  10   4       15.32       17.35      2.74 o
   7  10   4      196.66      192.95      5.18 o
   8  10   4      401.52      400.37     10.00 o
   9  10   4       24.69       22.04      4.06 o
  10  10   4        2.66        2.59      3.88 o
  11  10   4       36.13       60.95      5.35 o
  12  10   4       21.30       24.84      7.52 o
 -12  11   4       18.02       11.78     11.28 o
 -11  11   4        2.00        7.46      5.63 o
 -10  11   4        5.89        5.75      4.75 o
  -9  11   4       17.24       20.12      3.58 o
  -8  11   4        0.67       -0.84      2.98 o
  -7  11   4        5.73        5.27      2.79 o
  -6  11   4        0.04        0.49      2.34 o
  -5  11   4        3.69        1.05      2.00 o
  -4  11   4        8.15        4.36      1.91 o
  -3  11   4       16.00       11.86      1.95 o
  -2  11   4       81.72      109.46      3.54 o
  -1  11   4      955.85     1024.12     11.90 o
   0  11   4      420.74      422.45      6.77 o
   1  11   4        0.40       -1.78      1.78 o
   2  11   4      627.07      615.55     12.93 o
   3  11   4      616.59      576.59      7.39 o
   4  11   4      102.04      106.62      3.65 o
   5  11   4      513.18      493.38      7.77 o
   6  11   4      135.16      124.38      4.89 o
   7  11   4      123.90      140.48      6.18 o
   8  11   4       28.65       33.38      4.25 o
   9  11   4        0.85       -3.42      3.42 o
  10  11   4        0.90       -3.60      3.60 o
  11  11   4        1.05       -0.95      4.19 o
  12  11   4        2.68        5.74      5.16 o
 -12  12   4        2.98       -0.59      7.01 o
 -11  12   4        9.09        2.90      5.72 o
 -10  12   4       15.56       13.03      5.60 o
  -9  12   4       24.61       24.63      4.38 o
  -8  12   4        1.08        0.58      3.05 o
  -7  12   4        0.56        1.89      2.75 o
  -6  12   4       72.65       70.02      3.36 o
  -5  12   4       73.76       64.64      2.93 o
  -4  12   4       19.11       18.61      2.34 o
  -3  12   4        6.57       14.73      2.11 o
  -2  12   4      286.11      300.44      5.69 o
  -1  12   4      757.77      752.27      8.42 o
   0  12   4       36.34       46.24      2.72 o
   1  12   4      134.49      133.29      3.94 o
   2  12   4      196.26      221.25      5.28 o
   3  12   4       38.40       46.89      2.83 o
   4  12   4        0.16       -1.69      1.69 o
   5  12   4        2.66       -1.04      2.61 o
   6  12   4      364.94      342.04      7.64 o
   7  12   4      131.67      146.54      5.74 o
   8  12   4      201.31      216.96      8.55 o
   9  12   4        0.97        0.06      3.78 o
  10  12   4       36.93       36.11      4.70 o
  11  12   4       13.15       13.89      4.68 o
  12  12   4        1.05       -1.43      5.36 o
 -12  13   4        0.38        6.89      8.72 o
 -11  13   4        0.00       -5.43      5.43 o
 -10  13   4        0.79       -4.17      5.14 o
  -9  13   4       11.98       13.80      5.03 o
  -8  13   4        3.84       -2.64      3.68 o
  -7  13   4       58.07       50.71      4.54 o
  -6  13   4       39.53       39.74      3.29 o
  -5  13   4       55.22       51.70      3.68 o
  -4  13   4        6.09        1.53      2.80 o
  -3  13   4      529.63      536.08      8.43 o
  -2  13   4      257.32      264.10      5.21 o
  -1  13   4      870.63      886.33     13.72 o
   0  13   4        6.70        8.32      2.46 o
   1  13   4       42.40       48.85      2.94 o
   2  13   4      103.78      113.31      3.85 o
   3  13   4     1233.13     1082.81     24.82 o
   4  13   4      141.92      145.40      3.92 o
   5  13   4        8.28        1.14      2.95 o
   6  13   4        0.18        3.48      3.40 o
   7  13   4      425.55      416.81      8.80 o
   8  13   4        9.12        9.65      3.75 o
   9  13   4        2.37        1.19      3.87 o
  10  13   4        1.11        0.47      4.83 o
  11  13   4        6.10        2.16      5.10 o
 -11  14   4        0.04       -5.46      5.46 o
 -10  14   4       13.56       15.62      5.97 o
  -9  14   4        6.45        5.86      4.84 o
  -8  14   4       49.04       46.56      4.66 o
  -7  14   4       89.66      116.50      9.88 o
  -6  14   4       73.66       72.34      5.22 o
  -5  14   4        8.43        0.61      3.52 o
  -4  14   4      121.66      134.17      4.96 o
  -3  14   4        0.01       -2.33      2.33 o
  -2  14   4      694.46      712.59     10.25 o
  -1  14   4      220.73      236.76      5.04 o
   0  14   4        3.11        4.78      2.43 o
   1  14   4       67.38       65.65      3.36 o
   2  14   4       24.33       25.79      2.90 o
   3  14   4      312.70      328.97      6.51 o
   4  14   4      175.04      158.11      5.00 o
   5  14   4       25.82       30.70      3.30 o
   6  14   4       14.96        9.14      3.77 o
   7  14   4        0.00       -1.54      3.39 o
   8  14   4        0.00       -3.58      3.58 o
   9  14   4        1.93        0.51      3.92 o
  10  14   4       27.51       34.12      5.59 o
  11  14   4        3.31       -2.72      5.21 o
 -11  15   4        2.38       -1.53      5.78 o
 -10  15   4       36.64       44.75      6.69 o
  -9  15   4       24.72       24.36      6.07 o
  -8  15   4       97.82      106.53      6.50 o
  -7  15   4      536.47      518.49     11.55 o
  -6  15   4       27.87       26.01      4.85 o
  -5  15   4      129.82      132.08      6.03 o
  -4  15   4      268.61      288.71      8.73 o
  -3  15   4      161.00      149.21      5.86 o
  -2  15   4        0.80        2.79      2.04 o
  -1  15   4      178.46      167.69      4.86 o
   0  15   4        1.63        3.90      2.60 o
   1  15   4       56.83       40.71      3.19 o
   2  15   4      253.99      260.93      6.11 o
   3  15   4      187.49      187.78      5.31 o
   4  15   4     1208.17     1178.83     15.31 o
   5  15   4        1.48       -3.19      3.19 o
   6  15   4       72.33       73.75      4.72 o
   7  15   4        0.34       -1.60      3.89 o
   8  15   4        1.89        2.79      3.82 o
   9  15   4       12.76       13.68      5.95 o
  10  15   4        1.00       -2.76      5.47 o
  11  15   4        5.33        7.07      5.52 o
 -11  16   4        0.29        4.66      6.93 o
 -10  16   4        0.04        2.05      5.73 o
  -9  16   4       28.97       38.45      6.57 o
  -8  16   4       52.28       60.79      5.81 o
  -7  16   4        0.38        5.87      4.47 o
  -6  16   4       86.52       81.49      6.07 o
  -5  16   4        0.67       -3.84      3.84 o
  -4  16   4       74.80       73.27      5.14 o
  -3  16   4       33.01       26.66      4.79 o
  -2  16   4       69.02       63.02      4.52 o
  -1  16   4       12.35        3.51      3.96 o
   0  16   4       63.09       47.16      3.60 o
   1  16   4        1.31       -2.69      2.80 o
   2  16   4      685.76      703.46     13.85 o
   3  16   4       99.26       95.06      4.35 o
   4  16   4      134.53      139.26      5.09 o
   5  16   4       99.27      105.35      5.39 o
   6  16   4       15.99        9.76      3.53 o
   7  16   4        1.90       -3.43      3.43 o
   8  16   4       74.04       67.65      8.87 o
   9  16   4       17.99       15.92      5.22 o
  10  16   4       44.99       48.06      6.43 o
 -10  17   4       13.58       21.23      6.49 o
  -9  17   4        8.33        6.22      8.86 o
  -8  17   4       11.39        4.63      5.67 o
  -7  17   4       42.41       44.13      5.44 o
  -6  17   4        6.77       12.27      4.60 o
  -5  17   4       32.86       21.42      4.68 o
  -4  17   4        0.18       -0.16      4.06 o
  -3  17   4      338.45      307.49      9.49 o
  -2  17   4        2.16        6.20      3.80 o
  -1  17   4      225.89      222.76      7.22 o
   0  17   4     1055.28     1022.54     15.72 o
   1  17   4      257.07      250.24      7.36 o
   2  17   4     1310.35     1327.61     21.05 o
   3  17   4      155.01      133.35      5.89 o
   4  17   4      173.13      171.15      6.53 o
   5  17   4       58.72       49.77      4.97 o
   6  17   4        0.89        1.31      3.94 o
   7  17   4        2.69        4.18      4.41 o
   8  17   4       15.69       29.13      5.33 o
   9  17   4        9.67       18.36      5.33 o
  10  17   4       22.48       31.63      6.27 o
 -10  18   4        1.39       -0.96      5.99 o
  -9  18   4        0.04        3.15      5.87 o
  -8  18   4       93.97       96.14      7.81 o
  -7  18   4       95.95      107.85      6.67 o
  -6  18   4       51.58       62.61      5.65 o
  -5  18   4       23.82       25.13      4.86 o
  -4  18   4        3.04        2.85      4.29 o
  -3  18   4       73.27       69.19      5.39 o
  -2  18   4      253.22      230.83      8.58 o
  -1  18   4      254.33      246.74      7.84 o
   0  18   4       63.80       62.15      4.87 o
   1  18   4       40.94       37.01      4.35 o
   2  18   4      216.01      220.50     11.30 o
   3  18   4      312.06      271.78      9.04 o
   4  18   4        0.13       -1.27      4.04 o
   5  18   4        1.42       -1.47      4.15 o
   6  18   4        0.00       -3.92      3.92 o
   7  18   4       23.91       19.30      4.90 o
   8  18   4        1.02        3.52      4.97 o
   9  18   4        0.51        2.23      5.35 o
  10  18   4        1.89       -7.94      9.77 o
  -9  19   4        8.83        8.81      6.29 o
  -8  19   4        3.30       -3.57      5.81 o
  -7  19   4        7.90        9.28      5.76 o
  -6  19   4        0.47        6.17      5.03 o
  -5  19   4        3.61       -3.59      4.32 o
  -4  19   4      118.95      130.22      6.58 o
  -3  19   4       91.64       98.27      6.00 o
  -2  19   4      443.36      424.87      9.99 o
  -1  19   4       21.84       29.21      5.20 o
   0  19   4       74.87       87.40      5.37 o
   1  19   4       26.03       21.94      4.09 o
   2  19   4        0.49        1.41      6.76 o
   3  19   4      179.01      163.97      7.63 o
   4  19   4       14.18        7.87      4.52 o
   5  19   4        8.48       -4.07      4.07 o
   6  19   4        0.59       -4.14      4.14 o
   7  19   4        5.79        5.11      4.97 o
   8  19   4        9.64       14.30      9.11 o
   9  19   4        8.77        4.07      5.45 o
  -9  20   4        4.53        3.90      7.65 o
  -8  20   4        0.62       -3.13      5.90 o
  -7  20   4        1.39       -1.45      5.56 o
  -6  20   4        2.72        0.66      4.70 o
  -5  20   4        1.43        0.73      5.79 o
  -4  20   4       48.08       41.94      5.25 o
  -3  20   4       21.07       19.76      4.65 o
  -2  20   4       53.32       57.69      5.25 o
  -1  20   4       25.68       23.31      4.54 o
   0  20   4       66.06       53.87      4.94 o
   1  20   4       20.98       12.42      5.91 o
   2  20   4       37.72       47.75      5.72 o
   3  20   4        5.27        2.59      4.27 o
   4  20   4        9.65       12.84      4.63 o
   5  20   4       62.43       64.53      6.08 o
   6  20   4       21.86       11.80      6.65 o
   7  20   4        7.15        1.16      5.34 o
   8  20   4        0.06       -6.07      6.07 o
   9  20   4        0.02       -5.47      7.82 o
  -8  21   4        0.30        3.31      6.15 o
  -7  21   4       23.17       25.93      6.37 o
  -6  21   4       28.96       35.68      5.53 o
  -5  21   4        7.84        6.81      5.51 o
  -4  21   4       71.50       72.31      5.94 o
  -3  21   4        1.24        1.69      4.22 o
  -2  21   4       77.12       70.96      5.56 o
  -1  21   4        2.88        0.52      3.91 o
   0  21   4      242.41      220.58     10.80 o
   1  21   4       13.87       13.38      5.93 o
   2  21   4       51.47       56.77      6.98 o
   3  21   4        1.52       -5.10      5.10 o
   4  21   4        0.05       -5.26      5.26 o
   5  21   4       23.98       26.92      9.93 o
   6  21   4        0.18       -0.47      5.81 o
   7  21   4       52.79       59.66      9.40 o
   8  21   4        0.82        2.96      7.94 o
  -7  22   4        1.54        7.98      6.07 o
  -6  22   4        3.20        0.57      5.69 o
  -5  22   4       44.98       52.02      5.66 o
  -4  22   4       65.73       80.12      6.03 o
  -3  22   4        3.09       -1.82      4.32 o
  -2  22   4        5.62        1.04      4.11 o
  -1  22   4        9.28        4.75      6.04 o
   0  22   4       15.54        8.04      8.20 o
   1  22   4        1.69       -3.12      5.76 o
   2  22   4       23.92       19.49      6.30 o
   3  22   4        0.20       -3.98      5.73 o
   4  22   4        1.19        1.60      5.80 o
   5  22   4        2.20       -0.45      5.87 o
   6  22   4        8.58        6.61      6.41 o
   7  22   4        0.06       -5.52      7.53 o
  -7  23   4        1.45       -0.75      7.47 o
  -6  23   4        5.89       -1.12      5.76 o
  -5  23   4       12.97        6.78      4.84 o
  -4  23   4        4.27        3.92      4.67 o
  -3  23   4       21.06       34.82      5.14 o
  -2  23   4        0.17        1.19      6.13 o
  -1  23   4        0.74       -6.00      6.00 o
   0  23   4        7.90       11.91      6.18 o
   1  23   4       23.94       32.23     13.73 o
   2  23   4       10.27       12.31      6.66 o
   3  23   4        3.40       -6.42      9.43 o
   4  23   4        6.31        0.55      6.19 o
   5  23   4        0.00        3.33      6.40 o
   6  23   4        3.31       -7.63      7.63 o
  -6  24   4       10.36       29.26      8.37 o
  -5  24   4       23.63       32.75      6.37 o
  -4  24   4        1.16        1.45      4.77 o
  -3  24   4        1.17       -4.27      6.46 o
  -2  24   4       10.30       14.04      6.81 o
  -1  24   4        4.24        6.93      6.51 o
   0  24   4        1.33        8.01      6.44 o
   1  24   4        3.44        8.91      7.98 o
   2  24   4       31.26       39.74      7.60 o
   3  24   4        5.94        5.29      6.36 o
   4  24   4        7.38       11.51      6.94 o
   5  24   4        0.04       -4.83      6.59 o
   6  24   4        5.22       15.05     12.22 o
  -5  25   4       26.85       52.65     15.72 o
  -4  25   4       50.19       50.06     26.07 o
  -3  25   4        0.74       -0.13      7.33 o
  -2  25   4       17.62       20.63      7.33 o
  -1  25   4        8.14       13.96      6.91 o
   0  25   4        7.18       -4.79      6.28 o
   1  25   4       23.91       23.13      7.32 o
   2  25   4        0.14       -3.01      6.56 o
   3  25   4        7.74        5.49      6.94 o
   4  25   4        0.22       -7.05      7.05 o
  -3  26   4       18.86       34.77      8.41 o
  -2  26   4        2.79        9.00      7.20 o
  -1  26   4        5.19        9.95     10.03 o
   0  26   4        3.17        1.86      9.81 o
   1  26   4        1.98       -3.48      6.81 o
   2  26   4        6.68       -3.52      7.07 o
   3  26   4       24.41       20.42      9.93 o
 -13   1   5       32.34       50.05      6.73 o
 -12   1   5       14.68       26.84      6.07 o
 -11   1   5        0.76        1.86      3.89 o
 -10   1   5        0.03       -1.87      3.72 o
  -9   1   5      353.43      352.59      8.41 o
  -8   1   5        0.19       -3.51      3.51 o
  -7   1   5        3.21       -2.48      2.48 o
  -6   1   5      444.35      439.59     11.05 o
  -5   1   5       72.95       86.29      6.11 o
  -4   1   5     2598.64     2609.48     34.50 o
  -3   1   5     2409.18     2572.63     26.77 o
  -2   1   5     1647.86     1619.71     16.15 o
  -1   1   5      822.64      867.12      9.17 o
   0   1   5     7469.25     7489.13     56.39 o
   1   1   5     4716.42     4718.19     43.82 o
   2   1   5      846.22      870.54      9.18 o
   3   1   5       60.65       57.28      2.23 o
   4   1   5      184.36      194.45      4.31 o
   5   1   5       54.40       61.16      1.90 o
   6   1   5      172.24      153.59      3.12 o
   7   1   5      147.43      157.24      4.54 o
   8   1   5        0.45       -3.47      3.47 o
   9   1   5        0.56       -2.24      3.94 o
  10   1   5       12.69       11.09      4.67 o
  11   1   5       10.88       14.87      7.83 o
  12   1   5       42.47       45.28      7.19 o
  13   1   5        0.24       -2.13      6.53 o
 -13   2   5        2.37       -2.97      5.52 o
 -12   2   5        1.54        6.99      4.70 o
 -11   2   5       16.53       23.63      5.57 o
 -10   2   5        3.96        4.94      3.75 o
  -9   2   5      143.50      153.59      6.06 o
  -8   2   5        0.05        5.70      3.84 o
  -7   2   5       75.92       79.48      3.86 o
  -6   2   5       16.90       19.08      3.02 o
  -5   2   5      298.99      284.98      5.72 o
  -4   2   5       65.08       52.63      2.59 o
  -3   2   5      611.31      645.13      7.98 o
  -2   2   5      324.53      305.23      4.99 o
  -1   2   5     3218.05     3305.20     30.79 o
   0   2   5      322.64      316.94      4.31 o
   1   2   5      391.36      369.77      6.47 o
   2   2   5      747.83      788.01      9.34 o
   3   2   5      693.65      782.69     12.23 o
   4   2   5      184.05      205.16      4.72 o
   5   2   5       39.97       48.17      2.52 o
   6   2   5       52.54       54.30      2.44 o
   7   2   5       76.13       78.89      3.05 o
   8   2   5      745.24      653.83     12.52 o
   9   2   5        3.58       -3.33      4.08 o
  10   2   5       66.38       62.89     10.61 o
  11   2   5        4.44        8.53      5.26 o
  12   2   5       21.92       28.80      6.53 o
  13   2   5        0.56       11.17      6.65 o
 -13   3   5        6.27        9.94      5.68 o
 -12   3   5        1.86        4.37      4.60 o
 -11   3   5        4.33        9.17      4.16 o
 -10   3   5        4.62       14.56      4.05 o
  -9   3   5      144.49      144.79      7.24 o
  -8   3   5       65.89       63.83      5.73 o
  -7   3   5        3.78        1.85      2.29 o
  -6   3   5      248.47      255.16      5.32 o
  -5   3   5       39.17       40.82      2.56 o
  -4   3   5       19.33       19.43      3.46 o
  -3   3   5      862.40      808.82     10.25 o
  -2   3   5     1128.84     1089.35     12.53 o
  -1   3   5        1.35        2.34      1.37 o
   0   3   5     2333.43     2564.23     25.96 o
   1   3   5      787.03      810.90      8.97 o
   2   3   5      182.12      201.85      4.81 o
   3   3   5      102.15      106.27      2.92 o
   4   3   5        1.45        0.72      1.96 o
   5   3   5      588.47      636.36      7.37 o
   6   3   5        0.15        6.14      2.45 o
   7   3   5       44.36       50.42      3.74 o
   8   3   5       15.85       11.77      3.64 o
   9   3   5      225.88      202.32      8.24 o
  10   3   5        9.72       17.35      5.16 o
  11   3   5        5.19        3.81      5.55 o
  12   3   5       42.21       44.17      7.10 o
  13   3   5        1.95        6.81      6.63 o
 -13   4   5        0.60       13.35      5.90 o
 -12   4   5       12.06       10.68      5.88 o
 -11   4   5        8.38        4.57      3.77 o
 -10   4   5      179.62      197.02      7.08 o
  -9   4   5        0.84       -3.87      3.87 o
  -8   4   5        3.55        1.45      3.84 o
  -7   4   5        3.19        1.13      2.91 o
  -6   4   5      161.89      168.24      4.31 o
  -5   4   5        5.41        2.40      1.35 o
  -4   4   5      219.44      238.49      4.34 o
  -3   4   5      804.81      814.92     10.39 o
  -2   4   5      126.54      131.50      3.25 o
  -1   4   5        5.91       10.25      1.58 o
   0   4   5     2597.82     2628.04     26.72 o
   1   4   5     1475.59     1596.07     16.57 o
   2   4   5       72.19       87.46      3.13 o
   3   4   5     3786.35     3976.52     75.38 o
   4   4   5      476.23      503.83      8.54 o
   5   4   5       11.29        5.89      2.07 o
   6   4   5     1325.89     1278.38     19.65 o
   7   4   5      180.93      174.22      6.17 o
   8   4   5      662.27      641.22     12.69 o
   9   4   5       43.88       33.01      4.36 o
  10   4   5       10.27        4.87      4.86 o
  11   4   5        1.90        8.48      5.51 o
  12   4   5        0.00       10.13     12.74 o
  13   4   5        0.40       14.49      6.79 o
 -13   5   5        2.49        5.01      7.19 o
 -12   5   5        0.04        2.20      4.61 o
 -11   5   5        0.56        2.79      3.77 o
 -10   5   5        0.35        3.05      3.58 o
  -9   5   5       33.73       32.24      3.97 o
  -8   5   5        0.78        0.91      3.22 o
  -7   5   5      122.05      115.18      4.65 o
  -6   5   5       85.50       94.24      3.37 o
  -5   5   5       24.73       20.99      2.35 o
  -4   5   5      118.50      100.58      4.13 o
  -3   5   5       69.81       80.62      2.86 o
  -2   5   5      537.62      529.54      6.45 o
  -1   5   5        4.56        6.08      1.38 o
   0   5   5      186.19      248.43      3.84 o
   1   5   5     3626.70     3975.24     39.26 o
   2   5   5      101.68      104.76      2.28 o
   3   5   5     2781.85     3058.57     33.53 o
   4   5   5      118.05      123.99      3.29 o
   5   5   5     1058.19     1093.11     11.87 o
   6   5   5      459.53      471.76      6.38 o
   7   5   5       15.40        9.54      2.36 o
   8   5   5        0.12       -2.96      2.96 o
   9   5   5       14.82       10.74      4.01 o
  10   5   5       19.49       27.75      4.45 o
  11   5   5        1.05       -1.58      5.19 o
  12   5   5       22.02       26.25      7.58 o
  13   5   5        3.12        3.40     10.17 o
 -13   6   5        2.88       -0.44      5.53 o
 -12   6   5        2.36        4.01      4.80 o
 -11   6   5       14.66        8.87      3.83 o
 -10   6   5        1.04       -3.10      3.37 o
  -9   6   5       91.30      103.10      4.85 o
  -8   6   5      345.91      360.11      7.97 o
  -7   6   5        0.01       -2.56      2.64 o
  -6   6   5       52.98       45.83      2.78 o
  -5   6   5      449.18      435.07      6.91 o
  -4   6   5      199.22      195.24      5.27 o
  -3   6   5       98.38      100.83      3.00 o
  -2   6   5     3299.23     3453.86     30.71 o
  -1   6   5       14.69        7.19      1.49 o
   0   6   5      346.72      406.95      6.38 o
   1   6   5      404.92      499.19      6.67 o
   2   6   5       71.52       55.00      2.02 o
   3   6   5       32.52       27.96      1.80 o
   4   6   5       11.44       13.22      1.34 o
   5   6   5      171.84      169.81      4.49 o
   6   6   5      613.99      572.25      7.45 o
   7   6   5      527.13      530.34      7.47 o
   8   6   5      680.92      685.57     11.66 o
   9   6   5      116.51      106.10      6.30 o
  10   6   5        5.20        3.57      4.25 o
  11   6   5        1.65        0.15      5.32 o
  12   6   5        1.99        1.15      6.10 o
  13   6   5        0.15      -10.17     10.17 o
 -13   7   5        0.21       -8.41      8.41 o
 -12   7   5        0.68        6.13      5.08 o
 -11   7   5       17.36       15.52      4.36 o
 -10   7   5        7.96       -1.44      3.49 o
  -9   7   5       25.14       27.18      3.73 o
  -8   7   5        7.78       -0.06      3.11 o
  -7   7   5       39.81       33.09      3.37 o
  -6   7   5       57.55       52.54      2.93 o
  -5   7   5       10.89       10.39      2.09 o
  -4   7   5       49.18       65.79      2.93 o
  -3   7   5       82.13       80.75      2.63 o
  -2   7   5        0.32       -1.65      1.65 o
  -1   7   5      310.74      389.73      5.63 o
   0   7   5       77.85       91.72      3.16 o
   1   7   5      793.25      903.38     10.93 o
   2   7   5      629.11      686.60      7.58 o
   3   7   5     2016.43     2062.71     21.37 o
   4   7   5      138.78      142.39      4.13 o
   5   7   5      205.63      191.34      3.80 o
   6   7   5      546.98      567.45      7.04 o
   7   7   5       10.04        4.62      2.35 o
   8   7   5       37.55       43.10      3.72 o
   9   7   5        0.76       -2.04      3.12 o
  10   7   5       51.17       49.64      5.28 o
  11   7   5        4.00       -5.67      6.78 o
  12   7   5        3.58        6.89      6.18 o
 -12   8   5        0.84       -2.15      5.39 o
 -11   8   5        2.47        1.41      6.05 o
 -10   8   5       18.91       16.42      3.91 o
  -9   8   5        2.51        4.65      3.35 o
  -8   8   5       51.98       46.51      3.86 o
  -7   8   5        0.09        0.47      3.10 o
  -6   8   5      199.81      208.14      4.92 o
  -5   8   5       15.18       20.41      2.30 o
  -4   8   5       61.41       73.29      3.12 o
  -3   8   5      551.78      640.69      7.51 o
  -2   8   5      211.99      205.20      4.29 o
  -1   8   5      769.34      708.38      8.65 o
   0   8   5     2744.01     3016.29     26.84 o
   1   8   5     2281.64     2476.53     25.70 o
   2   8   5       91.52      102.14      2.56 o
   3   8   5      321.08      370.59      5.70 o
   4   8   5       62.10       51.65      2.29 o
   5   8   5        8.15        4.77      1.86 o
   6   8   5       72.57       80.32      2.81 o
   7   8   5       27.01       20.28      3.53 o
   8   8   5        8.53        4.71      3.09 o
   9   8   5       12.83       10.81      4.08 o
  10   8   5        1.49        3.52      3.54 o
  11   8   5       22.66       15.45      5.24 o
  12   8   5        0.00        1.88      6.27 o
 -12   9   5        2.96       -5.63      5.63 o
 -11   9   5       25.74       35.89      5.19 o
 -10   9   5        0.27       -2.53      3.41 o
  -9   9   5        8.65        3.95      3.40 o
  -8   9   5        1.36       -3.02      3.02 o
  -7   9   5       15.87        8.05      3.55 o
  -6   9   5        3.75       -0.46      2.61 o
  -5   9   5       41.16       35.49      2.59 o
  -4   9   5        2.59        0.80      1.58 o
  -3   9   5      146.03      139.98      3.63 o
  -2   9   5      194.40      220.27      4.47 o
  -1   9   5      369.61      355.32      5.63 o
   0   9   5      412.45      457.21      6.39 o
   1   9   5     1959.75     2030.26     23.87 o
   2   9   5       77.88       71.23      2.42 o
   3   9   5      601.67      613.65      9.70 o
   4   9   5      244.16      250.73      4.67 o
   5   9   5       15.49       13.00      2.10 o
   6   9   5      160.01      146.48      4.00 o
   7   9   5      207.12      207.16      5.54 o
   8   9   5      216.38      190.58      6.35 o
   9   9   5        1.15        0.22      3.31 o
  10   9   5       14.83        7.86      3.75 o
  11   9   5       30.50       32.56      5.58 o
  12   9   5        6.03       -0.67      6.17 o
 -12  10   5        1.12       -0.08      6.01 o
 -11  10   5        1.16        1.84      5.38 o
 -10  10   5        7.01        6.26      3.63 o
  -9  10   5        7.08        0.79      3.41 o
  -8  10   5        1.31       -3.01      3.01 o
  -7  10   5        3.63       -3.12      3.12 o
  -6  10   5        3.85       -0.24      4.55 o
  -5  10   5       43.42       41.50      2.81 o
  -4  10   5       59.81       53.81      2.83 o
  -3  10   5        0.06       -1.66      1.66 o
  -2  10   5        0.37       -1.78      1.78 o
  -1  10   5        1.34        3.35      1.89 o
   0  10   5     1226.64     1173.88     13.92 o
   1  10   5      370.53      375.98      6.97 o
   2  10   5      292.31      305.89      4.46 o
   3  10   5      936.22      992.37     10.94 o
   4  10   5        6.56        8.02      1.95 o
   5  10   5      198.70      206.62      6.87 o
   6  10   5      224.18      220.74      6.00 o
   7  10   5        2.91       -0.86      3.85 o
   8  10   5       18.17       14.69      3.66 o
   9  10   5       10.42       11.26      3.55 o
  10  10   5       15.25        9.72      4.33 o
  11  10   5        9.44        7.93      4.14 o
  12  10   5        3.46       -4.27      6.61 o
 -12  11   5        7.08       21.61      6.75 o
 -11  11   5        0.73       -4.12      5.49 o
 -10  11   5        2.35        2.15      4.85 o
  -9  11   5        8.45        5.87      3.70 o
  -8  11   5       75.48       76.67      4.34 o
  -7  11   5        0.53       -2.91      2.91 o
  -6  11   5       16.08       11.74      3.49 o
  -5  11   5        8.64        6.44      2.56 o
  -4  11   5      122.33      111.14      3.89 o
  -3  11   5      170.06      175.80      6.31 o
  -2  11   5      185.76      185.02      4.78 o
  -1  11   5       89.74       81.98      3.32 o
   0  11   5      234.99      278.93      5.46 o
   1  11   5      176.06      206.97      4.74 o
   2  11   5     1673.69     1776.78     19.63 o
   3  11   5       54.23       60.50      2.56 o
   4  11   5       66.81       64.93      3.06 o
   5  11   5      587.96      575.42      9.43 o
   6  11   5       17.33        9.06      3.10 o
   7  11   5      544.55      533.16     10.60 o
   8  11   5      280.92      280.63      7.72 o
   9  11   5       20.18       21.42      3.90 o
  10  11   5        0.53       -3.57      3.57 o
  11  11   5       12.51       10.67      4.39 o
  12  11   5       15.45       11.39      5.75 o
 -12  12   5        0.03        8.39      7.32 o
 -11  12   5        0.36       -4.80      5.65 o
 -10  12   5        0.70       -4.51      4.51 o
  -9  12   5        4.84       -1.30      3.93 o
  -8  12   5       63.11       74.69      4.38 o
  -7  12   5       58.80       63.82      3.91 o
  -6  12   5       25.33       20.14      3.88 o
  -5  12   5       54.21       47.26      6.12 o
  -4  12   5      114.51      101.78      3.88 o
  -3  12   5        0.65       -1.67      1.67 o
  -2  12   5       32.63       29.90      2.86 o
  -1  12   5       13.85       23.08      2.57 o
   0  12   5      138.55      164.48      4.73 o
   1  12   5        1.69        2.17      2.09 o
   2  12   5      229.94      222.17      5.72 o
   3  12   5        3.18        2.94      2.02 o
   4  12   5      109.85      118.20      4.52 o
   5  12   5       19.01       14.15      3.05 o
   6  12   5       25.31       28.81      3.54 o
   7  12   5       87.53       85.63      6.39 o
   8  12   5        0.47       -1.63      3.44 o
   9  12   5        0.04       -2.50      3.44 o
  10  12   5        0.22       -4.61      4.61 o
  11  12   5        9.01       11.92      4.53 o
 -11  13   5        0.25       -2.88      5.79 o
 -10  13   5        1.50       -4.31      6.31 o
  -9  13   5       26.22       27.32      4.66 o
  -8  13   5       60.94       48.92      4.84 o
  -7  13   5        0.11       -3.49      3.49 o
  -6  13   5       93.38       97.12      4.81 o
  -5  13   5       16.24        8.70      4.04 o
  -4  13   5       76.04       72.02      4.37 o
  -3  13   5       14.05        6.99      1.91 o
  -2  13   5      701.81      767.30     11.13 o
  -1  13   5        0.92       -0.39      2.32 o
   0  13   5      752.26      673.21      9.95 o
   1  13   5      235.53      224.26      5.83 o
   2  13   5      404.71      335.67      7.26 o
   3  13   5       97.96       94.22      3.25 o
   4  13   5      372.31      376.75      7.78 o
   5  13   5      972.29      888.07     14.11 o
   6  13   5      115.86      115.29      5.18 o
   7  13   5      111.03      117.16      5.72 o
   8  13   5        0.74       -3.22      3.22 o
   9  13   5        0.77       -3.58      3.58 o
  10  13   5        1.52       -3.88      3.88 o
  11  13   5       17.83       30.00      6.45 o
 -11  14   5        0.44        0.85      6.05 o
 -10  14   5        0.37       -5.62      5.62 o
  -9  14   5        4.38        8.95      4.40 o
  -8  14   5        6.99        6.00      4.14 o
  -7  14   5        8.11       -0.19      4.24 o
  -6  14   5       24.77       17.18      4.74 o
  -5  14   5       39.27       35.68      4.74 o
  -4  14   5       27.06       27.05      4.45 o
  -3  14   5      138.94      132.81      5.46 o
  -2  14   5        2.82        8.51      2.36 o
  -1  14   5      126.67      142.42      4.85 o
   0  14   5       64.60       61.73      3.53 o
   1  14   5      269.77      275.44      6.35 o
   2  14   5       82.68       75.24      3.68 o
   3  14   5      340.17      333.57      6.67 o
   4  14   5        1.30        2.33      2.68 o
   5  14   5        8.56       22.08      3.71 o
   6  14   5        5.47       -1.00      3.36 o
   7  14   5      127.49      124.62      6.05 o
   8  14   5        0.27       -1.44      3.43 o
   9  14   5       51.63       50.45      4.92 o
  10  14   5        0.01       -3.14      4.10 o
  11  14   5       18.24       20.63      8.88 o
 -11  15   5        2.06       -0.98      6.00 o
 -10  15   5       13.83       14.79      5.97 o
  -9  15   5       19.02       21.25      5.47 o
  -8  15   5        2.80        3.78      4.67 o
  -7  15   5       19.13       23.57      4.91 o
  -6  15   5       11.50       16.71      4.49 o
  -5  15   5       20.00       10.47      4.46 o
  -4  15   5      148.10      147.39      6.97 o
  -3  15   5        6.22        3.99      3.47 o
  -2  15   5       89.67       87.13      5.19 o
  -1  15   5       45.34       53.91      3.68 o
   0  15   5      165.19      145.86      5.06 o
   1  15   5      200.88      182.86      5.46 o
   2  15   5      106.90      104.97      4.23 o
   3  15   5        0.17       -2.68      2.68 o
   4  15   5       59.50       69.83      3.76 o
   5  15   5      767.32      752.58     12.63 o
   6  15   5        3.69        2.32      3.41 o
   7  15   5       42.53       34.41      4.46 o
   8  15   5       10.91        6.94      4.40 o
   9  15   5        7.84       11.20      4.30 o
  10  15   5        4.81       -3.80      4.83 o
 -10  16   5        0.44       -4.18      5.84 o
  -9  16   5        4.55        0.14      5.65 o
  -8  16   5       72.68       89.36      6.43 o
  -7  16   5       63.88       91.04      6.28 o
  -6  16   5      110.47       91.94      6.02 o
  -5  16   5        0.10       -4.69      4.69 o
  -4  16   5      245.11      221.77     10.82 o
  -3  16   5        0.10       -1.42      4.20 o
  -2  16   5      525.92      535.34     10.61 o
  -1  16   5        4.90       -2.36      3.53 o
   0  16   5      184.74      167.65      5.90 o
   1  16   5      244.51      209.73      6.00 o
   2  16   5        2.70       -0.04      3.28 o
   3  16   5        9.71       -0.08      2.92 o
   4  16   5       37.15       30.52      3.77 o
   5  16   5        6.00        6.55      4.74 o
   6  16   5       65.27       67.48      4.65 o
   7  16   5       65.09       61.81      4.78 o
   8  16   5       53.46       53.05      5.74 o
   9  16   5       28.56       42.73      5.76 o
  10  16   5        2.78       -1.24      5.09 o
 -10  17   5        1.49       -2.88      6.12 o
  -9  17   5        0.63       -0.55      5.84 o
  -8  17   5       16.86       24.24      5.31 o
  -7  17   5      207.16      198.18      8.21 o
  -6  17   5       31.00       24.83      4.97 o
  -5  17   5       76.74       86.00      7.76 o
  -4  17   5       29.43       24.48      5.02 o
  -3  17   5      117.27      114.15      6.68 o
  -2  17   5      289.16      304.33      8.47 o
  -1  17   5       71.30       81.41      5.17 o
   0  17   5      348.83      385.08      9.13 o
   1  17   5      107.16       91.26      5.15 o
   2  17   5       10.62       11.35      3.81 o
   3  17   5      318.45      265.06      7.68 o
   4  17   5        8.02        9.33      3.66 o
   5  17   5      154.70      161.34      6.38 o
   6  17   5       74.36       74.12      6.34 o
   7  17   5        7.71        5.13      4.75 o
   8  17   5       24.12       29.75      5.47 o
   9  17   5        6.95        4.95      5.04 o
  10  17   5        2.08       -2.22      5.33 o
  -9  18   5        0.84        3.87      6.31 o
  -8  18   5       33.80       37.19      6.66 o
  -7  18   5        5.47       -3.06      4.82 o
  -6  18   5       12.24        7.97      5.39 o
  -5  18   5       12.94       17.53      4.63 o
  -4  18   5       88.71       91.42      6.55 o
  -3  18   5       15.58       10.02      4.82 o
  -2  18   5      517.88      534.96     12.57 o
  -1  18   5       14.36       15.27      4.29 o
   0  18   5      139.85      161.88     10.80 o
   1  18   5        2.19        2.07      4.21 o
   2  18   5      121.41      122.07      6.56 o
   3  18   5      118.24      116.78      6.44 o
   4  18   5       82.04       71.85      5.55 o
   5  18   5       28.63       27.36      4.70 o
   6  18   5        3.03        1.25      4.28 o
   7  18   5       11.18        5.76      5.07 o
   8  18   5        1.70       -3.03      6.72 o
   9  18   5       20.50       28.91      6.02 o
  -9  19   5        0.36       -2.32      6.12 o
  -8  19   5       16.49       17.87      9.50 o
  -7  19   5       10.62       16.93      5.23 o
  -6  19   5       30.65       18.10      5.01 o
  -5  19   5        8.85        1.43      5.15 o
  -4  19   5      209.61      242.02      9.61 o
  -3  19   5        1.95        2.92      4.82 o
  -2  19   5       57.22       60.52      6.06 o
  -1  19   5      163.89      180.26      8.06 o
   0  19   5       26.30       29.44      5.02 o
   1  19   5       69.17       60.37      5.48 o
   2  19   5       57.44       49.78      5.69 o
   3  19   5       21.39       33.43      5.00 o
   4  19   5       24.41       17.23      4.80 o
   5  19   5        4.70        5.80      4.42 o
   6  19   5        2.42       -1.43      4.77 o
   7  19   5        1.69        5.44      5.21 o
   8  19   5        0.44        3.05      5.09 o
   9  19   5       18.10       21.04      6.17 o
  -8  20   5       52.74       79.64     10.14 o
  -7  20   5        3.40       -1.00      4.93 o
  -6  20   5        6.88        1.68      4.81 o
  -5  20   5       26.91       24.28      6.25 o
  -4  20   5        1.81        4.03      4.62 o
  -3  20   5       25.56       35.47      5.07 o
  -2  20   5      119.96      118.17      7.12 o
  -1  20   5       70.82       83.18      7.64 o
   0  20   5      175.98      177.66     14.55 o
   1  20   5       43.44       36.22      6.35 o
   2  20   5        9.05        9.83      5.48 o
   3  20   5       13.19       16.12      4.78 o
   4  20   5       32.47       30.72      5.20 o
   5  20   5        2.14        7.64      4.79 o
   6  20   5        0.55       -4.81      5.79 o
   7  20   5       12.20        4.99      5.98 o
   8  20   5        0.02       -5.31      5.31 o
  -8  21   5       17.92       33.08      7.15 o
  -7  21   5        5.65        0.08      5.87 o
  -6  21   5        8.52       16.35      5.26 o
  -5  21   5        2.56       -4.10      4.10 o
  -4  21   5       10.10       13.47      4.87 o
  -3  21   5        3.88       -4.28      4.28 o
  -2  21   5       19.86       12.92      4.57 o
  -1  21   5      104.69      129.48     10.58 o
   0  21   5       14.85       11.19      6.84 o
   1  21   5        0.76       -5.53      5.53 o
   2  21   5       46.26       51.58     10.93 o
   3  21   5       21.34       13.02      5.11 o
   4  21   5        9.68       12.03      4.79 o
   5  21   5        2.80        3.84      4.95 o
   6  21   5       18.97       20.15      6.16 o
   7  21   5        1.86        1.98      7.41 o
   8  21   5        1.25       -6.27      9.91 o
  -7  22   5        3.47       14.60      6.32 o
  -6  22   5        0.35        5.27      4.99 o
  -5  22   5       12.02       18.56      5.18 o
  -4  22   5       14.26       16.38      4.99 o
  -3  22   5       15.56       16.92      4.93 o
  -2  22   5       45.27       40.59      6.11 o
  -1  22   5        7.06        5.00      5.07 o
   0  22   5       11.81        3.50      6.09 o
   1  22   5       18.12       23.87      6.63 o
   2  22   5       35.65       21.18      6.57 o
   3  22   5        2.25       -0.48      5.77 o
   4  22   5       10.84        0.12      6.29 o
   5  22   5       19.18       14.81      6.80 o
   6  22   5        1.22        0.92      7.91 o
   7  22   5       14.96       22.47      8.98 o
  -6  23   5        0.60        0.82      6.07 o
  -5  23   5       10.15       10.60      5.10 o
  -4  23   5        7.10       10.74      5.57 o
  -3  23   5        4.93        0.50      5.88 o
  -2  23   5        7.36        8.65     10.73 o
  -1  23   5       38.63       29.88      6.98 o
   0  23   5        0.22       -5.35      5.77 o
   1  23   5        1.19        3.65      6.21 o
   2  23   5       52.34       64.87      7.90 o
   3  23   5       14.34       12.03      6.35 o
   4  23   5        1.37       -5.68      5.68 o
   5  23   5        2.04       -1.04      8.17 o
   6  23   5       13.02       10.35      8.48 o
  -5  24   5        2.20        4.71      5.95 o
  -4  24   5        0.33       -2.18      5.54 o
  -3  24   5        4.06        6.03      6.90 o
  -2  24   5        3.56        8.34      6.69 o
  -1  24   5       16.56       17.17      6.99 o
   0  24   5       15.89        8.37      6.73 o
   1  24   5        0.23       -5.26      6.34 o
   2  24   5        7.02        4.29      6.69 o
   3  24   5       10.28        9.42      6.97 o
   4  24   5       10.77        4.81      6.95 o
   5  24   5        3.69       -9.43     10.81 o
  -4  25   5        0.84       -7.14      7.14 o
  -3  25   5        0.56       -6.78      6.78 o
  -2  25   5        0.11       -1.18      6.73 o
  -1  25   5        0.76        4.13      6.71 o
   0  25   5       34.47       30.93      7.47 o
   1  25   5       20.30       23.53      7.17 o
   2  25   5        5.83       -3.72      7.15 o
   3  25   5        3.70        4.10      6.96 o
   4  25   5       23.01       24.87      9.86 o
  -2  26   5        2.74       -5.38      9.09 o
  -1  26   5        0.48       -5.29      8.56 o
   0  26   5       10.21       17.20      7.86 o
   1  26   5        4.11        2.07      7.65 o
   2  26   5        6.82       15.74     12.61 o
 -13   0   6        5.26       14.67      9.19 o
 -12   0   6        5.60        1.14      6.08 o
 -11   0   6        1.75        7.37      6.11 o
 -10   0   6       73.20       74.33      7.50 o
  -9   0   6      161.08      215.96     17.46 o
  -8   0   6      118.41      103.95     11.25 o
  -7   0   6       99.78      107.47      7.89 o
  -6   0   6        0.10       -3.06      3.06 o
  -5   0   6      200.23      223.95      7.69 o
  -4   0   6     1851.94     1646.67     26.43 o
  -3   0   6       23.93       38.62      3.49 o
  -2   0   6       39.53       34.55      2.87 o
  -1   0   6     4560.76     4241.11     51.73 o
   0   0   6      420.54      314.71      9.84 o
   1   0   6     1393.38     1477.94     16.72 o
   2   0   6      380.32      396.84      5.94 o
   3   0   6     2147.65     2312.80     51.85 o
   4   0   6       73.02       83.19      2.54 o
   5   0   6      167.91      157.11      5.96 o
   6   0   6     1032.48     1092.10     16.79 o
   7   0   6      155.41      169.76      5.14 o
   8   0   6        7.18       -1.18      4.62 o
   9   0   6      103.57      105.24      9.30 o
  10   0   6      109.93      136.52     11.20 o
  11   0   6        2.00       11.61      7.70 o
  12   0   6       15.31       17.15      9.19 o
  13   0   6        7.61        0.10      9.04 o
 -13   1   6        4.51       11.16      6.00 o
 -12   1   6        4.56        3.56      4.47 o
 -11   1   6        1.49       -1.76      4.02 o
 -10   1   6        4.90        0.93      4.15 o
  -9   1   6       47.73       55.85      5.71 o
  -8   1   6      175.12      174.90      7.74 o
  -7   1   6        3.01       -2.86      2.86 o
  -6   1   6       23.94       19.04      2.69 o
  -5   1   6       89.76       89.01      3.72 o
  -4   1   6      615.08      624.80      9.06 o
  -3   1   6      393.75      367.18      5.70 o
  -2   1   6     2077.80     2360.95     22.89 o
  -1   1   6     1600.98     1512.54     14.14 o
   0   1   6     2284.77     2452.61     19.55 o
   1   1   6      278.31      309.52      3.70 o
   2   1   6       48.17       43.76      1.34 o
   3   1   6        0.15        0.79      1.37 o
   4   1   6      113.95      104.64      3.17 o
   5   1   6       21.61       25.34      1.36 o
   6   1   6       77.19       91.41      2.56 o
   7   1   6      123.96      121.79      3.60 o
   8   1   6        0.00       -1.38      2.71 o
   9   1   6       24.77       37.07      4.83 o
  10   1   6       59.32       57.03      5.86 o
  11   1   6       13.78       24.61      8.45 o
  12   1   6        2.80       -0.90      6.70 o
  13   1   6        2.75       -0.91      6.25 o
 -13   2   6        0.28        8.27      6.02 o
 -12   2   6        3.43        2.36      4.87 o
 -11   2   6        1.76        9.45      4.43 o
 -10   2   6      100.49       89.34      5.45 o
  -9   2   6       44.47       50.51      5.43 o
  -8   2   6      432.96      452.48     11.17 o
  -7   2   6      150.64      156.31      5.82 o
  -6   2   6       82.49       85.09      4.24 o
  -5   2   6      197.85      186.45      5.14 o
  -4   2   6     1478.40     1516.49     16.33 o
  -3   2   6      779.82      740.43      9.03 o
  -2   2   6      751.11      776.61      8.99 o
  -1   2   6      226.96      271.77      4.24 o
   0   2   6     4968.36     5142.63     46.86 o
   1   2   6      372.21      318.53      4.53 o
   2   2   6        3.89        7.40      1.16 o
   3   2   6      418.65      394.18      7.24 o
   4   2   6       26.90       33.02      2.27 o
   5   2   6      408.48      427.43      9.29 o
   6   2   6      206.63      188.40      3.80 o
   7   2   6       78.99       81.52      3.53 o
   8   2   6       37.48       47.02      3.72 o
   9   2   6       28.77       37.24      5.16 o
  10   2   6        2.28       -0.68      4.32 o
  11   2   6       42.59       42.12      6.26 o
  12   2   6       37.46       29.90      6.68 o
  13   2   6        0.28       12.71      6.37 o
 -13   3   6        0.30        5.97      5.81 o
 -12   3   6        2.03        7.54      5.08 o
 -11   3   6       28.41       36.39      4.99 o
 -10   3   6       90.65       87.19      5.54 o
  -9   3   6        2.15        2.83      4.47 o
  -8   3   6      482.59      502.28     11.75 o
  -7   3   6       13.60        7.59      3.07 o
  -6   3   6      129.74      117.94      4.14 o
  -5   3   6      498.49      486.20      7.52 o
  -4   3   6     2788.09     2762.11     27.26 o
  -3   3   6     1311.20     1281.60     15.04 o
  -2   3   6      141.72      142.97      3.85 o
  -1   3   6       26.17       53.24      2.11 o
   0   3   6      274.36      296.75      4.32 o
   1   3   6     2204.63     2351.14     27.77 o
   2   3   6      685.51      726.25      8.12 o
   3   3   6       70.28       63.49      3.10 o
   4   3   6        3.08        3.05      1.91 o
   5   3   6      730.16      809.34     16.57 o
   6   3   6        2.07        1.12      1.56 o
   7   3   6        0.24       -2.19      2.19 o
   8   3   6       17.54       12.10      3.22 o
   9   3   6      172.28      174.33      6.59 o
  10   3   6       13.02        8.56      4.64 o
  11   3   6        0.04        1.17      5.04 o
  12   3   6       65.19       88.57      7.92 o
 -13   4   6        9.96       12.66      6.19 o
 -12   4   6        0.36        5.83      4.52 o
 -11   4   6        1.53       -2.18      3.94 o
 -10   4   6        0.10        4.05      3.75 o
  -9   4   6       23.89       21.05      4.03 o
  -8   4   6      105.70      120.54      5.93 o
  -7   4   6       41.59       41.11      4.88 o
  -6   4   6       60.86       69.33      3.15 o
  -5   4   6      871.66      902.76     10.52 o
  -4   4   6     1170.18     1079.36     13.60 o
  -3   4   6     3660.47     3652.20     37.64 o
  -2   4   6     3154.67     3045.72     31.47 o
  -1   4   6     2593.92     2772.75     26.53 o
   0   4   6       12.27        2.94      1.15 o
   1   4   6     1969.40     1992.24     19.10 o
   2   4   6      170.89      180.09      3.42 o
   3   4   6       75.97       79.36      3.20 o
   4   4   6       69.92       86.15      3.90 o
   5   4   6        0.43       -0.04      2.43 o
   6   4   6       11.85       11.64      1.55 o
   7   4   6      240.86      242.10      5.56 o
   8   4   6       13.94        8.12      3.27 o
   9   4   6       50.66       47.17      4.53 o
  10   4   6        0.41       -4.35      4.35 o
  11   4   6        0.78       -1.27      6.55 o
  12   4   6        4.82        5.53      9.68 o
 -13   5   6        0.78       -2.41      9.30 o
 -12   5   6        0.15        7.59      5.16 o
 -11   5   6        1.24       -3.28      3.86 o
 -10   5   6       50.71       56.33      5.98 o
  -9   5   6       97.38      100.93      5.31 o
  -8   5   6        4.30        2.58      3.75 o
  -7   5   6       88.42       85.62      4.30 o
  -6   5   6      143.09      149.37      4.21 o
  -5   5   6       26.81       28.55      2.54 o
  -4   5   6       50.55       52.76      2.85 o
  -3   5   6     2188.32     2060.20     20.90 o
  -2   5   6     1355.27     1407.51     13.93 o
  -1   5   6      499.78      496.62      7.05 o
   0   5   6     1921.98     2077.68     21.88 o
   1   5   6        3.39       -1.23      1.23 o
   2   5   6      650.92      690.76      8.00 o
   3   5   6      276.65      257.83      5.51 o
   4   5   6       29.55       27.52      2.48 o
   5   5   6       60.04       64.17      2.92 o
   6   5   6       43.67       44.62      1.96 o
   7   5   6      158.51      140.37      5.08 o
   8   5   6       27.61       29.84      3.80 o
   9   5   6        0.08       -2.58      3.44 o
  10   5   6        5.70       -3.62      3.80 o
  11   5   6       22.20       17.94      5.65 o
  12   5   6       63.23       94.93      8.18 o
 -12   6   6        2.50        8.10      5.04 o
 -11   6   6        6.32       10.15      4.08 o
 -10   6   6       29.81       36.71      4.81 o
  -9   6   6        1.44        1.21      3.57 o
  -8   6   6      110.38      108.17      5.65 o
  -7   6   6        2.88       -1.81      3.30 o
  -6   6   6        0.17       -2.08      2.08 o
  -5   6   6      222.96      212.61      5.09 o
  -4   6   6       26.51       28.88      2.53 o
  -3   6   6      109.33      111.06      3.63 o
  -2   6   6        4.86       -1.75      1.75 o
  -1   6   6       66.08       64.75      2.43 o
   0   6   6      525.23      546.35      6.87 o
   1   6   6     1468.01     1434.70     15.50 o
   2   6   6        0.24       -0.26      1.23 o
   3   6   6       13.91       30.71      1.50 o
   4   6   6       27.75       28.55      1.59 o
   5   6   6       50.20       41.61      2.36 o
   6   6   6      416.80      397.18      5.18 o
   7   6   6      633.76      637.53      9.17 o
   8   6   6      138.81      144.83      5.69 o
   9   6   6        7.69        5.68      3.72 o
  10   6   6       29.97       14.07      4.25 o
  11   6   6        0.07       -4.96      5.25 o
  12   6   6        6.26       28.80      6.62 o
 -12   7   6        9.32       22.59      7.02 o
 -11   7   6        4.57       -2.47      3.85 o
 -10   7   6        2.61       -0.03      3.70 o
  -9   7   6        3.30       -2.89      3.42 o
  -8   7   6        1.80       -1.02      3.71 o
  -7   7   6        1.37       -0.72      3.33 o
  -6   7   6      113.95       98.05      3.67 o
  -5   7   6        5.12        5.00      1.89 o
  -4   7   6       19.05       15.04      2.34 o
  -3   7   6      191.75      190.86      4.40 o
  -2   7   6      475.50      527.60      7.23 o
  -1   7   6       19.33       16.14      1.87 o
   0   7   6      499.10      580.82      7.97 o
   1   7   6       78.94       70.79      2.57 o
   2   7   6      173.79      166.06      3.40 o
   3   7   6       46.26       50.36      2.08 o
   4   7   6        4.71       -0.31      1.88 o
   5   7   6        4.96        2.50      1.61 o
   6   7   6       45.59       50.91      2.64 o
   7   7   6        0.16       -2.08      2.08 o
   8   7   6      375.22      363.90      7.83 o
   9   7   6       32.83       25.86      3.51 o
  10   7   6       20.87       12.65      4.36 o
  11   7   6        4.10       12.16      4.76 o
  12   7   6        3.73       -5.04     14.25 o
 -12   8   6       17.31       18.26      6.35 o
 -11   8   6       48.03       49.13      5.45 o
 -10   8   6       29.58       40.18      4.45 o
  -9   8   6       34.10       29.56      3.97 o
  -8   8   6       92.08       97.95      5.87 o
  -7   8   6      138.19      135.05      5.87 o
  -6   8   6       47.20       49.84      4.11 o
  -5   8   6       68.51       68.45      3.88 o
  -4   8   6        0.16       -2.01      2.01 o
  -3   8   6      694.16      672.31      8.95 o
  -2   8   6       10.93       11.84      2.15 o
  -1   8   6        5.09        2.75      2.42 o
   0   8   6      116.23      108.48      3.27 o
   1   8   6       20.24       29.77      1.77 o
   2   8   6       97.63       88.29      2.85 o
   3   8   6      905.74      865.78     10.29 o
   4   8   6      112.17      107.52      3.57 o
   5   8   6       84.24       84.02      2.82 o
   6   8   6       19.28       19.90      2.84 o
   7   8   6        0.69       -2.48      2.48 o
   8   8   6        2.44        2.13      2.96 o
   9   8   6      153.37      172.30      6.02 o
  10   8   6       42.50       35.60      5.05 o
  11   8   6       65.33       84.96      6.41 o
  12   8   6        9.30       16.68      8.96 o
 -12   9   6        2.61        7.44      7.81 o
 -11   9   6        1.36       -0.52      5.05 o
 -10   9   6        0.72       -1.94      3.65 o
  -9   9   6        1.24       -1.92      3.46 o
  -8   9   6        0.66       -3.57      3.57 o
  -7   9   6       29.11       27.96      4.84 o
  -6   9   6      102.76       91.48      4.89 o
  -5   9   6      204.64      210.84      5.28 o
  -4   9   6        1.00       -1.82      2.12 o
  -3   9   6      400.85      369.64      6.77 o
  -2   9   6      515.78      500.02      7.74 o
  -1   9   6       92.07       82.90      3.30 o
   0   9   6     1158.20     1203.47     14.07 o
   1   9   6        0.01       -0.54      1.52 o
   2   9   6      214.33      228.61      4.01 o
   3   9   6      271.49      272.32      4.90 o
   4   9   6      248.64      223.30      4.90 o
   5   9   6       16.67       19.24      2.65 o
   6   9   6       89.62       89.47      3.74 o
   7   9   6        3.65        1.31      2.74 o
   8   9   6        7.99        9.93      3.10 o
   9   9   6        7.65        2.63      3.37 o
  10   9   6       38.18       46.69      4.37 o
  11   9   6       23.70       27.19      5.30 o
  12   9   6        3.97      -11.04     12.79 o
 -12  10   6       18.51        3.33      6.27 o
 -11  10   6       18.62       23.35      6.43 o
 -10  10   6       20.44       24.10      5.53 o
  -9  10   6       19.62       18.17      3.90 o
  -8  10   6        2.52       -3.37      3.37 o
  -7  10   6       32.39       31.45      4.62 o
  -6  10   6        0.05       -2.68      3.36 o
  -5  10   6       22.47       14.62      2.55 o
  -4  10   6       26.60       22.71      2.65 o
  -3  10   6        1.60       -1.75      2.14 o
  -2  10   6      212.01      190.72      4.84 o
  -1  10   6      119.48      124.62      3.94 o
   0  10   6      375.62      387.73      6.48 o
   1  10   6        2.77       -1.57      2.06 o
   2  10   6       32.66       39.80      2.20 o
   3  10   6      475.26      480.91      7.16 o
   4  10   6      163.72      143.03      3.99 o
   5  10   6      796.95      764.89     10.01 o
   6  10   6        2.81        2.12      4.34 o
   7  10   6      177.60      151.03      7.66 o
   8  10   6        0.45       -1.98      3.02 o
   9  10   6        3.79        2.94      3.28 o
  10  10   6        3.16        6.08      3.68 o
  11  10   6        5.62        6.36      4.93 o
  12  10   6        0.27       -6.06      6.06 o
 -12  11   6        0.07       -0.28      8.63 o
 -11  11   6        1.95       -3.08      5.72 o
 -10  11   6        2.58       -1.73      4.17 o
  -9  11   6        0.03       -2.22      3.52 o
  -8  11   6       20.41       10.11      3.74 o
  -7  11   6        0.01       -3.62      3.62 o
  -6  11   6      121.03      123.55      5.71 o
  -5  11   6      124.94      119.68      4.88 o
  -4  11   6       22.75       13.05      2.65 o
  -3  11   6       72.74       80.02      3.68 o
  -2  11   6      427.95      465.64      7.86 o
  -1  11   6        4.22        5.22      2.21 o
   0  11   6      194.22      198.50      4.78 o
   1  11   6       17.97       11.66      2.73 o
   2  11   6        5.37        5.92      2.01 o
   3  11   6      526.63      506.64      8.57 o
   4  11   6        7.61        3.47      2.20 o
   5  11   6       74.63       85.69      4.01 o
   6  11   6       35.43       31.02      3.69 o
   7  11   6       13.00       17.65      3.60 o
   8  11   6        2.21       -1.49      3.14 o
   9  11   6       35.04       27.93      4.56 o
  10  11   6        5.24        1.94      3.66 o
  11  11   6        0.18       -1.94      3.93 o
 -11  12   6        1.74       -3.71      5.74 o
 -10  12   6        0.11       -0.68      4.34 o
  -9  12   6       10.44        0.44      5.21 o
  -8  12   6        0.00       -3.33      3.33 o
  -7  12   6       11.21        4.49      5.78 o
  -6  12   6        6.08        3.39      3.77 o
  -5  12   6        8.45        6.41      3.94 o
  -4  12   6      270.82      251.37      6.93 o
  -3  12   6      214.16      209.12      5.60 o
  -2  12   6       82.56       90.02      3.93 o
  -1  12   6      692.02      648.55      9.66 o
   0  12   6      698.21      641.91      9.45 o
   1  12   6        0.32       -0.22      2.27 o
   2  12   6      132.55      116.64      3.77 o
   3  12   6       11.62       11.70      2.20 o
   4  12   6       98.99       91.20      4.17 o
   5  12   6      271.44      252.85      6.32 o
   6  12   6      615.45      568.24     11.07 o
   7  12   6       80.05       62.83      4.43 o
   8  12   6        3.47        2.98      3.27 o
   9  12   6        0.67        1.35      3.50 o
  10  12   6       10.15        1.76      3.85 o
  11  12   6        2.77       -3.02      4.21 o
 -11  13   6        0.48       -5.81      6.56 o
 -10  13   6        2.33       -5.17      5.17 o
  -9  13   6       18.98       17.64      4.63 o
  -8  13   6      157.38      146.64      6.58 o
  -7  13   6       81.45       81.94      5.61 o
  -6  13   6      111.44       98.17      9.21 o
  -5  13   6        3.69        3.34      4.02 o
  -4  13   6      107.52      115.91      5.25 o
  -3  13   6       23.08       19.50      3.15 o
  -2  13   6       86.52       70.99      3.81 o
  -1  13   6        3.34        4.00      2.62 o
   0  13   6       37.70       47.43      3.23 o
   1  13   6     1035.65     1085.55     13.78 o
   2  13   6       44.04       52.51      2.98 o
   3  13   6       24.49       25.19      2.64 o
   4  13   6      206.70      205.50      6.01 o
   5  13   6      256.32      260.04      6.63 o
   6  13   6      150.40      168.73      6.52 o
   7  13   6       11.06        4.77      4.64 o
   8  13   6       21.13       25.63      4.02 o
   9  13   6       12.74       11.47      3.97 o
  10  13   6        0.75       -3.69      4.00 o
  11  13   6        9.96        3.89      5.08 o
 -11  14   6        0.01        1.04      6.07 o
 -10  14   6        6.36        0.40      5.86 o
  -9  14   6       21.79       13.57      4.68 o
  -8  14   6        0.31        1.76      4.29 o
  -7  14   6        7.54        7.51      4.78 o
  -6  14   6       49.16       65.32      5.83 o
  -5  14   6        0.35       -3.96      3.96 o
  -4  14   6       18.55       13.87      4.21 o
  -3  14   6        2.12       -3.22      3.22 o
  -2  14   6      373.48      402.77      7.92 o
  -1  14   6       67.30       63.35      4.11 o
   0  14   6     1030.90     1096.96     14.37 o
   1  14   6        0.36       -0.91      2.51 o
   2  14   6      341.34      332.06      7.53 o
   3  14   6       68.61       83.03      3.65 o
   4  14   6       54.11       41.20      3.81 o
   5  14   6        2.53       -0.99      3.58 o
   6  14   6       99.69       93.20      5.13 o
   7  14   6       31.69       37.71      4.16 o
   8  14   6       21.26       19.44      5.09 o
   9  14   6       31.92       37.72      4.55 o
  10  14   6        0.49        4.48      4.12 o
 -10  15   6        1.51        2.22      6.09 o
  -9  15   6       43.57       52.62      5.54 o
  -8  15   6        3.84       -0.89      4.55 o
  -7  15   6       47.72       38.37      5.27 o
  -6  15   6       66.66       65.73      6.00 o
  -5  15   6      102.79       93.22      6.25 o
  -4  15   6       60.59       79.89      5.83 o
  -3  15   6       91.44      103.82      5.44 o
  -2  15   6       76.93       58.19      4.50 o
  -1  15   6      102.62      109.91      4.67 o
   0  15   6      477.99      482.29      8.66 o
   1  15   6      312.79      320.21      7.83 o
   2  15   6       69.70       72.06      3.82 o
   3  15   6        4.86        0.86      2.52 o
   4  15   6       66.84       73.44      4.62 o
   5  15   6       62.37       51.03      4.18 o
   6  15   6       11.40       16.38      3.90 o
   7  15   6       17.75       18.18      4.00 o
   8  15   6        0.54       -4.81      5.00 o
   9  15   6        1.96        1.30      3.87 o
  10  15   6        2.90        0.19      4.65 o
 -10  16   6       14.65       11.68      6.61 o
  -9  16   6        1.11        3.11      6.21 o
  -8  16   6       10.56       10.56      5.03 o
  -7  16   6        0.03       -4.52      4.52 o
  -6  16   6        4.27        4.09      4.80 o
  -5  16   6        0.00       -4.31      4.31 o
  -4  16   6       74.21       55.25      5.63 o
  -3  16   6       15.30       -1.94      5.04 o
  -2  16   6      324.70      304.56     11.14 o
  -1  16   6      182.76      199.23      6.76 o
   0  16   6       49.75       37.65      3.81 o
   1  16   6       11.27        8.39      3.50 o
   2  16   6       98.36       84.05      4.16 o
   3  16   6      131.69       90.17      4.24 o
   4  16   6       66.35       77.84      4.03 o
   5  16   6       39.13       32.25      4.05 o
   6  16   6       81.17       66.73      5.16 o
   7  16   6       22.28       30.61      4.52 o
   8  16   6        6.64        8.50      3.73 o
   9  16   6        6.15        5.34      4.59 o
  10  16   6        0.12        1.61      4.94 o
 -10  17   6        1.00       -0.02     12.58 o
  -9  17   6        6.98       -4.84      6.09 o
  -8  17   6        9.42       11.76      5.16 o
  -7  17   6        3.80        0.12      4.78 o
  -6  17   6        0.01        0.72      5.02 o
  -5  17   6       68.16       64.42      7.64 o
  -4  17   6       47.28       48.19      5.74 o
  -3  17   6      374.12      351.53     13.72 o
  -2  17   6      631.14      676.81     12.47 o
  -1  17   6      695.13      668.89     12.23 o
   0  17   6      447.26      437.53     10.86 o
   1  17   6      239.03      231.82      8.09 o
   2  17   6       98.65       95.77      5.25 o
   3  17   6       37.17       36.06      4.30 o
   4  17   6        4.33        5.00      3.63 o
   5  17   6        9.41        9.93      3.74 o
   6  17   6        2.52        0.67      9.16 o
   7  17   6        0.44       -2.92      4.82 o
   8  17   6       25.22       25.63      5.35 o
   9  17   6        8.06       11.10      5.81 o
  -9  18   6        9.66        9.17      6.46 o
  -8  18   6       26.70       30.06      5.86 o
  -7  18   6        3.13       -2.60      4.81 o
  -6  18   6        0.47       -4.59      4.59 o
  -5  18   6        0.01        0.84      4.86 o
  -4  18   6       12.91       15.29      5.07 o
  -3  18   6      132.10      149.76      6.56 o
  -2  18   6        7.68        7.04      5.03 o
  -1  18   6       17.16        2.33      3.92 o
   0  18   6        0.34       -4.07      4.53 o
   1  18   6       16.47       12.84      4.54 o
   2  18   6       74.30       84.92      5.80 o
   3  18   6       15.82       10.73      4.46 o
   4  18   6        1.43        4.67      4.21 o
   5  18   6       74.15       89.24      6.00 o
   6  18   6        1.15       -1.74      4.63 o
   7  18   6        2.24       -1.99      6.18 o
   8  18   6        2.29        5.48      5.03 o
   9  18   6       25.83       27.33      6.03 o
  -9  19   6        0.36        4.40      7.37 o
  -8  19   6       31.80       28.85      6.92 o
  -7  19   6        1.13        4.19      5.11 o
  -6  19   6        0.55       -4.43      4.43 o
  -5  19   6       94.50      100.24      6.52 o
  -4  19   6       73.94       83.64      7.13 o
  -3  19   6       17.26       14.98      4.99 o
  -2  19   6       88.19       80.63      6.21 o
  -1  19   6        1.25       -5.39      5.39 o
   0  19   6        0.86       -4.11      4.11 o
   1  19   6        7.96        5.25      4.39 o
   2  19   6       11.81        4.29      4.43 o
   3  19   6       12.31        6.13      5.84 o
   4  19   6       11.73        5.67      4.41 o
   5  19   6       10.31       10.42      5.07 o
   6  19   6       10.46        7.58      6.71 o
   7  19   6        1.45       -4.75      4.83 o
   8  19   6       23.91       26.72      6.81 o
  -8  20   6        1.30        4.98      6.29 o
  -7  20   6        0.05       -6.17      6.17 o
  -6  20   6        4.37       -1.65      5.81 o
  -5  20   6       53.19       73.69      6.22 o
  -4  20   6       18.17       22.23      4.89 o
  -3  20   6        5.71        4.23      4.94 o
  -2  20   6       26.64       29.96      7.98 o
  -1  20   6       93.69      110.25      9.06 o
   0  20   6       33.85       57.17      6.84 o
   1  20   6      111.87       95.00      6.54 o
   2  20   6       40.94       45.86      5.56 o
   3  20   6       23.19       31.06      5.21 o
   4  20   6        0.97        0.49      4.38 o
   5  20   6       17.14       19.11      7.54 o
   6  20   6        3.64        4.34      5.44 o
   7  20   6        0.93        0.93      7.35 o
   8  20   6        0.03        4.01      5.55 o
  -7  21   6       12.62       24.89      8.14 o
  -6  21   6       28.37       26.93      5.66 o
  -5  21   6       12.95       15.86      5.16 o
  -4  21   6      102.87       96.34      7.28 o
  -3  21   6        1.04       -5.51      5.86 o
  -2  21   6       55.43       63.75      7.54 o
  -1  21   6       70.02       70.53      7.75 o
   0  21   6      180.86      188.40     10.24 o
   1  21   6        6.74        4.41      5.84 o
   2  21   6      112.93      150.09     10.88 o
   3  21   6        0.13       -0.72      4.61 o
   4  21   6       45.48       57.52      5.99 o
   5  21   6      118.78      141.78      8.83 o
   6  21   6       38.86       48.23      7.11 o
   7  21   6       49.20       50.69     11.81 o
  -7  22   6       31.69       67.70     16.23 o
  -6  22   6       70.55       91.37      7.01 o
  -5  22   6       25.26       32.25      6.48 o
  -4  22   6       35.00       47.81      6.59 o
  -3  22   6       24.06       19.48      5.97 o
  -2  22   6       13.90       13.04      6.47 o
  -1  22   6       14.61        8.34      6.38 o
   0  22   6       26.27       26.62      6.83 o
   1  22   6       25.42       32.47      6.83 o
   2  22   6        4.13       10.61     10.88 o
   3  22   6        0.37        2.53     10.19 o
   4  22   6        0.54       -5.74      6.25 o
   5  22   6        0.52        1.47     13.23 o
   6  22   6        4.51       -0.94      8.19 o
  -6  23   6        6.13       -6.30      8.97 o
  -5  23   6        1.70        7.44      5.98 o
  -4  23   6        0.04       -2.42      5.59 o
  -3  23   6        0.30       -5.45      5.45 o
  -2  23   6        8.29        7.46      5.38 o
  -1  23   6       12.60        2.05      6.20 o
   0  23   6       14.06        9.51     11.47 o
   1  23   6        0.07        0.48      6.85 o
   2  23   6        2.35        3.44      6.18 o
   3  23   6        0.04        3.10      6.58 o
   4  23   6       29.21       45.34      9.28 o
   5  23   6        0.26       -2.59      8.04 o
  -4  24   6        2.02       -2.35      5.81 o
  -3  24   6       27.64       28.81      7.32 o
  -2  24   6       13.24       13.37      6.95 o
  -1  24   6        1.51       -3.57      6.44 o
   0  24   6       14.72       19.85      6.95 o
   1  24   6        0.62        4.25      7.18 o
   2  24   6       15.53       18.26      7.09 o
   3  24   6        3.48       -0.05      7.86 o
   4  24   6        1.98        7.78      8.38 o
  -3  25   6       19.06       34.31      8.00 o
  -2  25   6        8.28        4.70      7.11 o
  -1  25   6        0.28       -3.37      6.86 o
   0  25   6       43.86       71.81      9.06 o
   1  25   6        2.22       -7.02      7.02 o
   2  25   6       15.88        7.88      7.14 o
   3  25   6        0.12        0.48     18.11 o
 -12   1   7       17.42       29.80      5.21 o
 -11   1   7       40.88       51.02      5.43 o
 -10   1   7        1.07       -1.52      4.24 o
  -9   1   7        5.10        7.59      4.80 o
  -8   1   7      110.51      110.48      6.54 o
  -7   1   7        4.75        6.73      3.41 o
  -6   1   7       64.30       58.27      3.62 o
  -5   1   7      497.80      519.38      8.55 o
  -4   1   7       32.07       35.18      2.55 o
  -3   1   7      214.34      248.28      4.92 o
  -2   1   7     3304.92     3401.73     30.23 o
  -1   1   7     1401.22     1380.31     13.23 o
   0   1   7      200.47      154.85      3.03 o
   1   1   7        4.27        2.63      1.25 o
   2   1   7        4.83        3.32      0.97 o
   3   1   7      248.50      253.92      3.28 o
   4   1   7       34.88       38.03      2.96 o
   5   1   7        1.65        2.49      1.30 o
   6   1   7       55.88       49.41      1.93 o
   7   1   7       43.97       49.29      3.53 o
   8   1   7       40.77       33.82      3.33 o
   9   1   7       23.01       30.05      8.96 o
  10   1   7       54.59       50.12      5.65 o
  11   1   7        4.49       -3.32      4.71 o
  12   1   7        1.11        0.90      5.52 o
 -12   2   7        3.02        2.08      4.67 o
 -11   2   7        0.46       -4.42      4.42 o
 -10   2   7       18.08       16.68      4.63 o
  -9   2   7        3.73        8.30      4.82 o
  -8   2   7       40.13       46.15      5.77 o
  -7   2   7       66.38       64.49      4.56 o
  -6   2   7        0.04        0.04      2.42 o
  -5   2   7       15.74       21.36      2.72 o
  -4   2   7       74.92       90.45      3.35 o
  -3   2   7     1743.48     1906.72     19.55 o
  -2   2   7       34.09       27.98      2.22 o
  -1   2   7      363.38      372.30      4.95 o
   0   2   7      137.93      178.19      3.13 o
   1   2   7      465.37      446.43      6.05 o
   2   2   7        1.04        2.17      1.07 o
   3   2   7      133.06      156.08      3.00 o
   4   2   7       23.47       22.53      2.27 o
   5   2   7      162.10      142.55      4.52 o
   6   2   7      684.15      633.70      7.95 o
   7   2   7       58.58       55.19      2.77 o
   8   2   7        6.15        9.13      2.96 o
   9   2   7        3.87       -1.98      3.09 o
  10   2   7       16.63       16.13     10.99 o
  11   2   7        0.97        3.61      6.19 o
  12   2   7       23.55       31.44      6.30 o
 -12   3   7        7.47        6.70      4.48 o
 -11   3   7        0.47       -2.19      4.15 o
 -10   3   7        9.66        8.86      4.12 o
  -9   3   7       35.72       38.80      4.96 o
  -8   3   7      224.80      257.69      8.11 o
  -7   3   7        4.29       11.37      3.15 o
  -6   3   7      264.73      266.24      5.91 o
  -5   3   7       86.01       90.53      3.68 o
  -4   3   7      239.20      250.93      5.16 o
  -3   3   7        1.35       -1.76      1.93 o
  -2   3   7      529.45      531.41      7.12 o
  -1   3   7      402.66      413.78      5.79 o
   0   3   7      861.56      903.91     13.00 o
   1   3   7       25.18       46.16      2.21 o
   2   3   7      152.80      177.66      3.20 o
   3   3   7      151.82      162.94      4.73 o
   4   3   7      136.51      139.34      4.53 o
   5   3   7       45.23       47.44      3.55 o
   6   3   7       21.61       22.33      3.07 o
   7   3   7       26.93       26.95      2.99 o
   8   3   7       40.96       41.76      3.63 o
   9   3   7        0.47       -1.42      3.17 o
  10   3   7       18.16       15.11      4.76 o
  11   3   7        1.43        7.15      5.13 o
  12   3   7        2.97        3.42      5.66 o
 -12   4   7        8.52        6.36      4.86 o
 -11   4   7        1.28       -4.17      4.17 o
 -10   4   7        0.45        3.59      4.03 o
  -9   4   7       11.93       12.77      4.41 o
  -8   4   7       10.24       10.18      4.08 o
  -7   4   7        2.91       -3.79      3.79 o
  -6   4   7        4.93        5.85      2.43 o
  -5   4   7      302.57      314.90      6.30 o
  -4   4   7       12.25       16.67      2.44 o
  -3   4   7        5.97        2.34      2.19 o
  -2   4   7     1343.67     1375.82     15.86 o
  -1   4   7       27.98       12.22      2.01 o
   0   4   7       10.81       22.68      1.56 o
   1   4   7     1577.35     1684.88     17.90 o
   2   4   7      471.21      501.88      8.69 o
   3   4   7      142.23      173.37      7.01 o
   4   4   7       79.21       79.76      3.97 o
   5   4   7      298.83      294.72      7.12 o
   6   4   7      390.42      412.02     11.17 o
   7   4   7      490.42      453.76      7.77 o
   8   4   7       81.35       89.18      4.53 o
   9   4   7      111.35       93.87      5.04 o
  10   4   7       34.82       34.96      4.34 o
  11   4   7       17.47       17.19      5.57 o
  12   4   7        0.81        4.73     10.43 o
 -12   5   7        0.35        4.44      4.85 o
 -11   5   7        1.90        1.80      4.08 o
 -10   5   7       15.14       16.27      4.31 o
  -9   5   7        5.03        3.52      4.24 o
  -8   5   7       30.37       38.99      6.87 o
  -7   5   7        5.08       -2.21      3.50 o
  -6   5   7      194.82      170.12      4.65 o
  -5   5   7       58.33       71.14      3.22 o
  -4   5   7      628.33      653.73      8.97 o
  -3   5   7       19.05       17.53      2.41 o
  -2   5   7      158.98      184.55      6.00 o
  -1   5   7     1087.65     1127.91     14.43 o
   0   5   7       18.18       14.76      1.60 o
   1   5   7      897.21      887.27     10.24 o
   2   5   7      173.10      153.14      5.06 o
   3   5   7      935.69      955.10     11.56 o
   4   5   7       91.06       81.85      6.59 o
   5   5   7        0.52       -1.15      2.58 o
   6   5   7      235.91      230.40      8.71 o
   7   5   7      101.37       98.16      7.23 o
   8   5   7        9.94       10.44      3.28 o
   9   5   7        3.13        9.38      3.51 o
  10   5   7       29.06       31.20      7.27 o
  11   5   7        0.11        0.71     11.17 o
  12   5   7        0.79       -3.88     15.23 o
 -12   6   7        0.50        6.87      4.97 o
 -11   6   7       69.46       91.78      6.05 o
 -10   6   7      120.12      123.61      5.94 o
  -9   6   7       11.45        7.12      4.34 o
  -8   6   7      125.27      118.94      6.07 o
  -7   6   7       33.62       30.31      4.27 o
  -6   6   7       55.19       52.27      3.40 o
  -5   6   7      352.22      362.88      6.70 o
  -4   6   7      144.08      125.70      4.06 o
  -3   6   7       27.09       30.05      2.43 o
  -2   6   7       31.07       40.88      2.45 o
  -1   6   7      214.30      234.60      4.67 o
   0   6   7        0.66        0.72      1.20 o
   1   6   7        6.64        6.11      1.35 o
   2   6   7      121.30       94.85      2.70 o
   3   6   7       94.61       86.02      2.59 o
   4   6   7        2.56       -2.22      2.26 o
   5   6   7      368.11      399.87     11.27 o
   6   6   7        2.49        0.53      4.83 o
   7   6   7      305.02      261.42      5.97 o
   8   6   7       72.78       72.90      4.55 o
   9   6   7       56.18       50.31      4.59 o
  10   6   7        0.33        1.00      5.28 o
  11   6   7        5.44        3.96      4.27 o
  12   6   7        3.73        2.95      9.22 o
 -12   7   7        8.62       15.52      5.38 o
 -11   7   7        0.22       -0.41      4.17 o
 -10   7   7       19.56       16.44      4.30 o
  -9   7   7        4.34       -0.82      4.24 o
  -8   7   7        0.48       -3.87      3.87 o
  -7   7   7       85.81       86.28      5.29 o
  -6   7   7        5.06       -3.50      4.03 o
  -5   7   7       26.89       28.70      3.56 o
  -4   7   7       76.56       72.54      3.34 o
  -3   7   7       17.02       18.65      2.31 o
  -2   7   7      321.95      268.33      5.36 o
  -1   7   7       82.20       68.26      2.90 o
   0   7   7      319.09      329.64      6.10 o
   1   7   7      553.09      619.43      8.11 o
   2   7   7      675.03      719.98      8.84 o
   3   7   7      489.00      460.66      6.21 o
   4   7   7        2.54        2.58      1.25 o
   5   7   7       48.14       41.75      1.95 o
   6   7   7        4.93        2.53      2.20 o
   7   7   7      577.07      614.66     10.19 o
   8   7   7      193.11      193.44      5.58 o
   9   7   7       53.14       47.91      4.65 o
  10   7   7       22.76       25.96      6.97 o
  11   7   7       30.27       38.19      5.07 o
  12   7   7        7.76       10.99      5.84 o
 -12   8   7       10.85        1.25      6.08 o
 -11   8   7       29.35       38.45      4.76 o
 -10   8   7       42.65       44.72      4.95 o
  -9   8   7        5.30       -2.82      4.19 o
  -8   8   7      130.97      128.49      6.25 o
  -7   8   7        1.74       -3.64      3.64 o
  -6   8   7      166.55      176.75      6.55 o
  -5   8   7      229.91      236.94      5.66 o
  -4   8   7       55.54       59.70      3.19 o
  -3   8   7      154.73      145.62      4.16 o
  -2   8   7      539.90      540.67      8.20 o
  -1   8   7       79.51       71.96      3.06 o
   0   8   7      116.37      127.70      4.10 o
   1   8   7       31.69       37.71      2.36 o
   2   8   7      314.33      325.07      5.30 o
   3   8   7     1126.28     1163.92     13.23 o
   4   8   7        3.39        1.31      1.58 o
   5   8   7      624.95      604.62      8.51 o
   6   8   7      111.70      109.46      3.73 o
   7   8   7        2.20        4.59      3.25 o
   8   8   7       19.60       23.95      3.23 o
   9   8   7        5.25        6.90      4.21 o
  10   8   7       12.38       13.74      4.44 o
  11   8   7        1.69        0.80      4.38 o
  12   8   7        0.75       -2.34      5.85 o
 -12   9   7        0.22        5.58      6.17 o
 -11   9   7        1.32       -1.40      4.62 o
 -10   9   7        1.44        0.78      3.86 o
  -9   9   7        0.21       -1.35      4.24 o
  -8   9   7        2.93        1.55      5.27 o
  -7   9   7       11.26        8.23      3.84 o
  -6   9   7       49.17       47.20      4.52 o
  -5   9   7       33.97       37.38      3.21 o
  -4   9   7       14.27        8.27      2.49 o
  -3   9   7       26.07       33.36      2.92 o
  -2   9   7        5.09       -1.09      2.71 o
  -1   9   7       20.21       12.25      2.26 o
   0   9   7     1152.07     1213.32     15.94 o
   1   9   7     1012.41     1011.22     12.32 o
   2   9   7       22.96       20.64      2.17 o
   3   9   7      803.52      826.25     10.29 o
   4   9   7      136.00      130.88      3.50 o
   5   9   7       29.04       32.93      2.30 o
   6   9   7      104.65       99.89      4.07 o
   7   9   7       83.76       73.59      3.86 o
   8   9   7        0.22       -1.86      4.61 o
   9   9   7        5.65        4.35      4.75 o
  10   9   7        8.69        7.45      4.29 o
  11   9   7       31.75       28.77      5.46 o
 -11  10   7        1.01       -2.95      6.36 o
 -10  10   7        2.53       -4.19      4.24 o
  -9  10   7        0.03       -3.76      3.76 o
  -8  10   7        2.76       -3.92      3.92 o
  -7  10   7        1.21       -3.73      3.73 o
  -6  10   7       17.90       15.65      3.99 o
  -5  10   7       13.78        4.31      3.04 o
  -4  10   7       46.05       31.95      2.99 o
  -3  10   7       13.71       16.02      2.71 o
  -2  10   7      495.30      528.38     10.07 o
  -1  10   7       47.26       43.02      2.89 o
   0  10   7       21.82       13.96      3.12 o
   1  10   7      965.60     1034.48     12.55 o
   2  10   7      194.86      190.03      4.43 o
   3  10   7      168.07      147.38      4.09 o
   4  10   7       32.52       32.40      3.05 o
   5  10   7       15.78       15.41      2.57 o
   6  10   7       36.34       33.95      3.28 o
   7  10   7       39.14       34.32      3.40 o
   8  10   7      153.44      142.70      5.48 o
   9  10   7        9.57       -1.69      3.47 o
  10  10   7        1.85       -2.89      3.38 o
  11  10   7       18.04       31.25      5.46 o
 -11  11   7        4.28        2.80      5.32 o
 -10  11   7       22.91       16.18      4.93 o
  -9  11   7        0.52       -3.15      4.08 o
  -8  11   7       48.79       50.98      5.20 o
  -7  11   7        2.66       -3.88      3.88 o
  -6  11   7      165.53      166.31      6.78 o
  -5  11   7       12.26        5.64      3.68 o
  -4  11   7      183.28      186.18      5.64 o
  -3  11   7        5.13        5.54      2.76 o
  -2  11   7      360.74      340.72      6.87 o
  -1  11   7        0.34       -1.57      2.33 o
   0  11   7     2027.73     1921.17     21.53 o
   1  11   7      146.11      161.94      4.71 o
   2  11   7      388.05      365.01      5.73 o
   3  11   7      190.86      138.27      4.67 o
   4  11   7       17.92       13.70      2.88 o
   5  11   7      122.31      140.53      7.95 o
   6  11   7      470.20      467.57      9.92 o
   7  11   7       26.15       31.61      3.52 o
   8  11   7       75.52       78.19      4.58 o
   9  11   7       14.61       20.26      3.56 o
  10  11   7        0.18       -3.38      3.38 o
  11  11   7       41.10       37.32      5.89 o
 -11  12   7        0.12       -1.12      6.03 o
 -10  12   7       14.04       10.15      4.76 o
  -9  12   7       36.70       35.85      4.99 o
  -8  12   7       23.38       25.55      4.89 o
  -7  12   7        4.89        3.74      4.11 o
  -6  12   7        0.77       -0.57      3.84 o
  -5  12   7        0.46       -3.86      3.86 o
  -4  12   7      115.44      114.38      7.07 o
  -3  12   7      183.53      168.06      5.44 o
  -2  12   7      295.54      279.54      6.34 o
  -1  12   7       17.23        9.38      2.74 o
   0  12   7       59.98       67.46      3.96 o
   1  12   7        9.76        2.29      2.33 o
   2  12   7       66.41       60.49      3.08 o
   3  12   7       49.08       51.64      3.54 o
   4  12   7        3.95       -2.60      2.60 o
   5  12   7      912.47      823.51     13.82 o
   6  12   7       26.74       22.17      3.56 o
   7  12   7       54.82       44.87      3.95 o
   8  12   7        1.16        2.10      3.23 o
   9  12   7        0.42       -0.48      3.40 o
  10  12   7        4.28       -1.26      3.67 o
  11  12   7       14.58       10.49      4.27 o
 -11  13   7        0.88       -1.51      6.07 o
 -10  13   7       13.20        5.20      4.82 o
  -9  13   7        1.36       -4.29      4.29 o
  -8  13   7       41.71       58.02      5.52 o
  -7  13   7        2.31        2.05      4.20 o
  -6  13   7       52.17       49.64      5.59 o
  -5  13   7        0.05       -2.55      4.14 o
  -4  13   7      185.27      172.77      6.46 o
  -3  13   7      160.62      135.82      5.14 o
  -2  13   7      969.08      933.05     13.08 o
  -1  13   7       24.91       27.77      3.34 o
   0  13   7      176.52      189.34      5.30 o
   1  13   7        7.18        2.45      3.00 o
   2  13   7       86.02       94.12      3.91 o
   3  13   7      464.49      466.59      7.58 o
   4  13   7       30.43       28.09      3.38 o
   5  13   7       42.88       51.31      4.36 o
   6  13   7        5.16       -1.90      3.27 o
   7  13   7       42.53       50.17      5.16 o
   8  13   7        1.86        2.80      3.41 o
   9  13   7       45.44       53.56      4.64 o
  10  13   7       12.22       17.76      4.26 o
 -10  14   7        3.90        0.35      5.55 o
  -9  14   7        7.97        8.93      4.76 o
  -8  14   7        1.92       -1.01      4.38 o
  -7  14   7       35.17       22.09      5.35 o
  -6  14   7       37.16       29.63      5.24 o
  -5  14   7       60.60       64.55      7.90 o
  -4  14   7      110.49      107.80      6.54 o
  -3  14   7       86.55       86.80      5.06 o
  -2  14   7      203.43      226.51      6.35 o
  -1  14   7      107.60       82.16      4.92 o
   0  14   7      164.43      163.33      5.31 o
   1  14   7      606.35      606.21     10.80 o
   2  14   7        6.79       -2.24      2.50 o
   3  14   7      136.94      117.25      4.18 o
   4  14   7        2.71        1.71      3.14 o
   5  14   7      286.11      243.43      7.47 o
   6  14   7       18.13        9.68      3.60 o
   7  14   7       94.80       82.41      4.92 o
   8  14   7        1.65        0.70      3.25 o
   9  14   7        4.62        3.61      5.21 o
  10  14   7       13.71       22.39      4.45 o
 -10  15   7        0.17        0.16      6.09 o
  -9  15   7        0.36       -0.17      4.69 o
  -8  15   7       15.32        4.71      4.96 o
  -7  15   7       16.73       11.67      5.23 o
  -6  15   7       29.31       38.01      5.57 o
  -5  15   7       22.91       25.77      5.13 o
  -4  15   7        3.61       -4.30      4.30 o
  -3  15   7        8.53        4.19      3.80 o
  -2  15   7        6.87       -1.09      3.70 o
  -1  15   7      156.54      149.02      5.44 o
   0  15   7        2.15        4.11      3.40 o
   1  15   7      169.83      142.34      5.81 o
   2  15   7      156.81      159.48      5.18 o
   3  15   7      163.45      171.92      5.10 o
   4  15   7       46.98       47.61      4.13 o
   5  15   7        1.61       -2.81      3.50 o
   6  15   7        0.00       -3.45      3.45 o
   7  15   7        1.80        0.40      3.50 o
   8  15   7        7.61        6.80      3.97 o
   9  15   7        7.05        0.17      3.47 o
  10  15   7        4.96        2.27      4.27 o
 -10  16   7        2.33        4.15      7.49 o
  -9  16   7       23.28       29.59      5.85 o
  -8  16   7        3.21        4.72      5.05 o
  -7  16   7        0.20        2.20      5.15 o
  -6  16   7        7.31       11.51      5.27 o
  -5  16   7       33.75       21.16      5.26 o
  -4  16   7        0.62       -2.78      4.51 o
  -3  16   7        0.35       -4.91      4.91 o
  -2  16   7        0.08       -3.71      3.71 o
  -1  16   7      115.62      131.41      6.59 o
   0  16   7       91.98       87.82      6.04 o
   1  16   7       23.34       27.00      4.01 o
   2  16   7       72.82       51.75      4.38 o
   3  16   7       16.56        5.40      3.57 o
   4  16   7        0.67       -3.23      3.23 o
   5  16   7       29.99       24.99      4.37 o
   6  16   7        9.93        7.45      3.98 o
   7  16   7        6.57        5.56      4.26 o
   8  16   7        3.42        2.33      5.75 o
   9  16   7        0.07       -3.25      4.38 o
  -9  17   7       60.04       66.90      7.86 o
  -8  17   7        0.04        0.28      5.07 o
  -7  17   7       50.60       48.90      5.84 o
  -6  17   7        4.28        5.03      5.03 o
  -5  17   7       39.45       40.71      5.75 o
  -4  17   7        1.60       -2.10      4.60 o
  -3  17   7      168.43      190.01      8.22 o
  -2  17   7       14.33       14.73      4.64 o
  -1  17   7       18.08       12.82      4.40 o
   0  17   7      102.65       88.90      5.91 o
   1  17   7      314.90      325.63      9.40 o
   2  17   7      193.98      209.22      7.80 o
   3  17   7       89.63       90.93      5.14 o
   4  17   7       39.10       35.46      4.24 o
   5  17   7       29.35       36.08      4.89 o
   6  17   7       31.13       28.68      4.56 o
   7  17   7        1.04        5.27      5.82 o
   8  17   7        3.51        4.27      4.85 o
   9  17   7       11.39       11.06      5.08 o
  -9  18   7        3.10        1.00      7.41 o
  -8  18   7        0.01       -4.25      5.00 o
  -7  18   7        4.76       -4.87      4.87 o
  -6  18   7        0.29       -4.20      5.19 o
  -5  18   7        1.56       -3.90      4.90 o
  -4  18   7      109.47      114.02      7.26 o
  -3  18   7        0.66       -0.18      4.00 o
  -2  18   7        0.04        5.15      5.52 o
  -1  18   7        6.58        8.87      6.98 o
   0  18   7       76.75       65.06      5.64 o
   1  18   7      160.86      174.44      7.66 o
   2  18   7       15.13       15.33      4.48 o
   3  18   7      117.20      140.05      6.84 o
   4  18   7       19.41       22.71      4.72 o
   5  18   7       17.73       10.57      4.92 o
   6  18   7        0.85        2.39      4.65 o
   7  18   7        6.10       13.33      5.17 o
   8  18   7        9.49       10.63      7.64 o
  -8  19   7        0.38        0.37      5.41 o
  -7  19   7        9.25        5.42      5.38 o
  -6  19   7       12.20        4.34      6.32 o
  -5  19   7        0.11       -5.01      5.01 o
  -4  19   7       42.33       33.94      5.86 o
  -3  19   7       35.29       39.43      6.74 o
  -2  19   7        2.12       -0.85      5.51 o
  -1  19   7       28.52       23.50      8.36 o
   0  19   7       22.32       15.92      4.84 o
   1  19   7       18.50       13.33      4.73 o
   2  19   7       54.41       44.60      5.37 o
   3  19   7       31.34       25.95      4.80 o
   4  19   7       37.16       39.82      5.81 o
   5  19   7        0.97       -1.76      4.84 o
   6  19   7        0.67        7.89      5.02 o
   7  19   7       11.46        9.53      5.38 o
   8  19   7        2.20        2.32      5.22 o
  -7  20   7       18.98        5.68      5.53 o
  -6  20   7        1.74       -5.45      5.45 o
  -5  20   7        1.05        0.96      6.32 o
  -4  20   7       15.86       15.93      7.53 o
  -3  20   7        4.02        0.19      6.15 o
  -2  20   7       27.20       26.39      6.42 o
  -1  20   7        6.63       -5.74      5.74 o
   0  20   7       31.84       41.12      8.06 o
   1  20   7       18.60        6.72      5.58 o
   2  20   7        6.94        9.95      4.81 o
   3  20   7        3.85        3.33      5.29 o
   4  20   7        2.61       -1.29      5.04 o
   5  20   7        3.92        4.57      5.36 o
   6  20   7        0.99       -0.96      5.18 o
   7  20   7        1.09       -5.12      5.32 o
  -7  21   7        4.73       -2.05      6.74 o
  -6  21   7       17.55       14.59      8.42 o
  -5  21   7        0.12       -4.10      5.46 o
  -4  21   7       15.57       11.38      6.85 o
  -3  21   7       22.72       43.32      7.35 o
  -2  21   7        2.84        3.31      6.20 o
  -1  21   7       14.55        8.96      6.26 o
   0  21   7       56.88       76.91      7.95 o
   1  21   7      124.88      126.65      8.98 o
   2  21   7       64.63       64.93      6.31 o
   3  21   7        7.57       13.31      7.61 o
   4  21   7       27.48       37.41      6.58 o
   5  21   7        1.47       -9.68     10.13 o
   6  21   7        4.55        7.48      6.24 o
  -6  22   7        0.02       -5.92      5.92 o
  -5  22   7       12.02       15.13      6.24 o
  -4  22   7        4.51       -5.70      5.70 o
  -3  22   7       15.43       13.56      6.53 o
  -2  22   7        1.18       -5.82      5.82 o
  -1  22   7       13.06       20.36      6.86 o
   0  22   7       29.48       40.05      7.27 o
   1  22   7        1.07        4.12      6.44 o
   2  22   7       12.85       15.62      6.53 o
   3  22   7        1.37       -3.33      7.95 o
   4  22   7        8.80       10.98      6.22 o
   5  22   7       40.54       63.34      7.44 o
   6  22   7        0.76        5.91      7.06 o
  -5  23   7       13.28       16.86      6.45 o
  -4  23   7        0.06       -9.00      9.59 o
  -3  23   7        0.09        1.15      6.62 o
  -2  23   7        6.92        9.13      8.18 o
  -1  23   7        0.57       -1.44      7.82 o
   0  23   7       27.54       31.36      7.27 o
   1  23   7       19.16       21.27      7.25 o
   2  23   7       47.12       59.40      8.31 o
   3  23   7        0.55        6.47      8.22 o
   4  23   7       67.47       86.78     12.38 o
   5  23   7       11.49        6.63     10.99 o
  -4  24   7        0.68       -3.60     13.66 o
  -3  24   7       15.34       23.00      7.72 o
  -2  24   7        1.58        1.98      6.66 o
  -1  24   7        0.52        1.18      6.67 o
   0  24   7        0.54       -0.49      6.47 o
   1  24   7       19.75       22.44     11.17 o
   2  24   7        2.28       12.80      7.07 o
   3  24   7        0.05       -4.20      8.14 o
  -1  25   7       32.93       52.68      8.71 o
   0  25   7       19.01       17.41      7.35 o
   1  25   7       19.77       18.16     12.28 o
 -12   0   8       10.78       10.19      6.85 o
 -11   0   8       37.58       45.40      7.73 o
 -10   0   8        1.99       -3.62      7.62 o
  -9   0   8        4.85        2.30      8.19 o
  -8   0   8       50.66       57.85      8.24 o
  -7   0   8      140.89      141.67      9.68 o
  -6   0   8      399.64      390.24     11.35 o
  -5   0   8       12.91       10.33      4.07 o
  -4   0   8      145.17      135.65      6.27 o
  -3   0   8      558.22      571.25     12.64 o
  -2   0   8      254.77      248.77      6.29 o
  -1   0   8        7.09       -0.43      2.01 o
   0   0   8      645.11      714.55     12.55 o
   1   0   8      170.67      111.90      5.09 o
   2   0   8      380.51      418.28      6.89 o
   3   0   8       32.35       32.87      2.72 o
   4   0   8        0.13        0.19      1.62 o
   5   0   8       34.07       37.83      3.00 o
   6   0   8      147.81      140.25      4.30 o
   7   0   8      683.10      673.06     14.20 o
   8   0   8       46.69       37.09      4.93 o
   9   0   8       42.90       28.92      6.27 o
  10   0   8       28.79       37.75      6.99 o
  11   0   8       14.28       17.46      7.04 o
  12   0   8       21.30       13.82      8.12 o
 -12   1   8        0.04        4.77      5.51 o
 -11   1   8        3.74        3.21      4.68 o
 -10   1   8       22.24       31.27      6.23 o
  -9   1   8        0.05       -4.07      4.77 o
  -8   1   8       18.35        6.15      4.83 o
  -7   1   8       10.81       15.25      4.66 o
  -6   1   8       19.58        0.43      3.09 o
  -5   1   8      120.14      123.13      4.33 o
  -4   1   8        4.84        8.21      2.34 o
  -3   1   8       10.53        4.46      1.91 o
  -2   1   8      264.40      293.10      5.76 o
  -1   1   8       63.83       67.23      2.49 o
   0   1   8       67.61       59.48      2.53 o
   1   1   8      232.42      212.10      3.77 o
   2   1   8       16.36       13.43      1.51 o
   3   1   8       44.87       53.43      1.75 o
   4   1   8       53.56       59.92      1.80 o
   5   1   8       96.88      101.86      2.40 o
   6   1   8        0.25        2.74      1.40 o
   7   1   8       17.75       17.87      2.30 o
   8   1   8       17.01       20.85      2.98 o
   9   1   8        9.53        9.61      4.03 o
  10   1   8       14.29       19.15      9.14 o
  11   1   8       13.35        7.59     11.27 o
  12   1   8        2.26        2.94      5.39 o
 -12   2   8       13.08       12.63      4.72 o
 -11   2   8        0.19        0.73      4.29 o
 -10   2   8      192.51      201.32      8.38 o
  -9   2   8        1.01        6.84      4.45 o
  -8   2   8       86.82       82.21      5.59 o
  -7   2   8      123.33      127.36      5.91 o
  -6   2   8      304.91      297.93      6.72 o
  -5   2   8       37.02       29.93      2.99 o
  -4   2   8       94.55      108.08      3.84 o
  -3   2   8        8.09        7.45      2.41 o
  -2   2   8     1828.74     1818.70     17.46 o
  -1   2   8      514.25      436.49      5.65 o
   0   2   8      114.76      122.84      3.25 o
   1   2   8       36.59       40.15      1.78 o
   2   2   8      594.39      616.86     11.24 o
   3   2   8      734.35      766.79      8.69 o
   4   2   8        8.53        6.59      2.20 o
   5   2   8      301.86      296.48      8.02 o
   6   2   8       33.07       42.97      3.99 o
   7   2   8      163.45      134.40      9.08 o
   8   2   8        5.96        5.75      2.76 o
   9   2   8       43.97       43.84      4.55 o
  10   2   8       60.64       78.82      6.10 o
  11   2   8        2.21       -2.59      9.30 o
  12   2   8        3.67       14.31      6.29 o
 -12   3   8        1.28       -0.53      4.44 o
 -11   3   8        0.56       -3.18      4.28 o
 -10   3   8      174.00      193.39      8.24 o
  -9   3   8        0.17        9.19      4.55 o
  -8   3   8       89.80      102.13      5.99 o
  -7   3   8      161.13      158.80      6.57 o
  -6   3   8      430.00      433.54      7.89 o
  -5   3   8      541.70      492.69      8.04 o
  -4   3   8      253.63      257.25      5.42 o
  -3   3   8        5.64        6.14      2.06 o
  -2   3   8      127.60      121.45      3.63 o
  -1   3   8       35.34       57.41      2.68 o
   0   3   8       67.24       54.33      1.97 o
   1   3   8        0.15       -0.97      0.97 o
   2   3   8      175.55      170.81      3.64 o
   3   3   8      481.53      477.87      6.49 o
   4   3   8      189.12      180.27      5.26 o
   5   3   8      136.25      130.09      4.95 o
   6   3   8       13.98       11.40      3.63 o
   7   3   8      336.04      313.20      9.73 o
   8   3   8       96.11      101.86      4.70 o
   9   3   8       72.00       68.45      4.38 o
  10   3   8       87.01       94.41      5.36 o
  11   3   8        0.14       -0.07      7.65 o
  12   3   8        1.11        4.21      6.21 o
 -12   4   8        1.51        1.59      4.57 o
 -11   4   8        0.02        1.77      4.43 o
 -10   4   8       32.47       41.11      6.63 o
  -9   4   8       61.26       71.11      5.71 o
  -8   4   8      142.85      154.09      6.74 o
  -7   4   8       45.47       42.95      4.60 o
  -6   4   8      459.89      428.10      7.91 o
  -5   4   8      227.41      250.51      5.95 o
  -4   4   8      231.85      194.22      5.52 o
  -3   4   8       84.20       88.90      3.25 o
  -2   4   8       27.56       31.90      2.54 o
  -1   4   8     1569.71     1536.72     18.76 o
   0   4   8      309.24      355.42      5.03 o
   1   4   8       85.59      110.20      3.39 o
   2   4   8      199.51      196.90      3.95 o
   3   4   8      134.31      131.40      3.32 o
   4   4   8       28.77       26.36      3.24 o
   5   4   8      972.18      937.86     19.59 o
   6   4   8       57.81       61.24      4.99 o
   7   4   8        6.68       14.89      4.29 o
   8   4   8        2.82        3.19      2.84 o
   9   4   8        0.35        0.42      3.18 o
  10   4   8        1.18        3.58      5.71 o
  11   4   8        4.48        3.57      6.60 o
  12   4   8        0.26       -2.49      8.09 o
 -12   5   8        1.10       -4.31      4.31 o
 -11   5   8        7.00        6.37      4.45 o
 -10   5   8       12.82       20.45      5.30 o
  -9   5   8       15.23       14.72      4.73 o
  -8   5   8       13.02        9.00      4.37 o
  -7   5   8        3.81        7.74      3.97 o
  -6   5   8      146.67      133.26      4.93 o
  -5   5   8      812.37      768.40      9.92 o
  -4   5   8       19.98       24.68      2.70 o
  -3   5   8       94.98       74.69      3.44 o
  -2   5   8       26.17       24.66      2.44 o
  -1   5   8       48.15       46.62      3.45 o
   0   5   8      290.49      306.47      4.71 o
   1   5   8        0.00        0.20      1.80 o
   2   5   8       30.87       36.45      2.47 o
   3   5   8       76.12       68.52      2.45 o
   4   5   8       14.81       17.44      3.86 o
   5   5   8       18.86       13.44      4.75 o
   6   5   8      109.79      100.87      6.56 o
   7   5   8      248.64      233.13      9.21 o
   8   5   8      156.84      159.32      5.85 o
   9   5   8       52.19       61.11      6.28 o
  10   5   8       53.77       56.26      4.77 o
  11   5   8        5.12        3.00     13.05 o
  12   5   8        0.30       -5.03      6.55 o
 -12   6   8        1.51        0.21      4.92 o
 -11   6   8        2.35        1.19      4.40 o
 -10   6   8       11.13       15.35      5.09 o
  -9   6   8        1.16       -1.72      5.32 o
  -8   6   8       48.93       41.76      4.88 o
  -7   6   8       24.30       34.39      4.41 o
  -6   6   8      149.08      149.07      5.58 o
  -5   6   8       26.61       22.09      3.08 o
  -4   6   8      100.26       93.43      3.73 o
  -3   6   8       29.84       20.39      2.44 o
  -2   6   8       84.55       97.01      3.64 o
  -1   6   8       38.58       42.15      2.57 o
   0   6   8      540.08      543.23      7.47 o
   1   6   8      101.15      114.63      3.10 o
   2   6   8      234.44      234.77      4.56 o
   3   6   8      109.03       89.67      2.71 o
   4   6   8        0.53       -1.37      3.50 o
   5   6   8      235.42      229.74     10.86 o
   6   6   8      237.68      245.14      9.84 o
   7   6   8        1.51       -1.91      4.56 o
   8   6   8       70.51       72.66      4.47 o
   9   6   8       68.36       73.85      4.72 o
  10   6   8        5.87        9.86      3.96 o
  11   6   8        0.49        3.06      4.07 o
 -12   7   8        3.11        7.55      7.58 o
 -11   7   8        0.07       -4.19      4.19 o
 -10   7   8        2.17       -0.26      4.87 o
  -9   7   8       18.85        7.81      4.62 o
  -8   7   8        2.98       -4.04      4.04 o
  -7   7   8       13.44        4.15      3.93 o
  -6   7   8      214.33      206.07      6.33 o
  -5   7   8       72.89       71.37      4.16 o
  -4   7   8      205.72      185.96      4.97 o
  -3   7   8      185.45      194.20      4.80 o
  -2   7   8      255.57      263.02      5.55 o
  -1   7   8      238.36      236.50      4.99 o
   0   7   8       92.36       84.00      3.12 o
   1   7   8       21.05       26.08      1.80 o
   2   7   8       43.32       43.26      2.27 o
   3   7   8        1.33        0.05      1.41 o
   4   7   8        0.04        3.05      1.47 o
   5   7   8      160.28      160.52      9.37 o
   6   7   8      666.19      611.31     13.26 o
   7   7   8        5.75        8.81      6.96 o
   8   7   8      118.74      128.06     12.64 o
   9   7   8       19.36       23.99      4.41 o
  10   7   8        0.94        3.69      3.88 o
  11   7   8        4.62        4.39      4.20 o
 -11   8   8        0.05       -0.42      4.24 o
 -10   8   8        5.16       -5.14      5.14 o
  -9   8   8       15.44        8.96      4.61 o
  -8   8   8        0.88       -1.45      4.04 o
  -7   8   8       24.80       21.64      4.31 o
  -6   8   8        9.35        0.23      3.76 o
  -5   8   8       53.30       44.71      3.54 o
  -4   8   8      186.07      173.80      5.05 o
  -3   8   8        0.01       -1.72      2.31 o
  -2   8   8      226.17      228.49      5.32 o
  -1   8   8       18.47       19.26      2.41 o
   0   8   8        0.26       -2.15      2.15 o
   1   8   8      598.56      605.99      8.40 o
   2   8   8       47.30       55.96      2.89 o
   3   8   8        0.17        2.17      2.15 o
   4   8   8        7.93        5.16      2.10 o
   5   8   8      223.32      198.03      5.22 o
   6   8   8       18.45       20.53      2.50 o
   7   8   8       72.05       74.00      3.68 o
   8   8   8        5.45       12.45      2.77 o
   9   8   8       13.71       10.35      3.83 o
  10   8   8        0.17       -3.87      3.87 o
  11   8   8       10.85       20.18      7.60 o
 -11   9   8        3.48       -1.39      4.75 o
 -10   9   8        4.38       -3.98      3.98 o
  -9   9   8        3.50       -0.40      4.62 o
  -8   9   8       87.26       76.86      5.70 o
  -7   9   8       38.94       34.02      4.65 o
  -6   9   8       12.24       13.07      4.01 o
  -5   9   8      193.49      182.17      5.93 o
  -4   9   8      101.21      104.05      4.14 o
  -3   9   8        2.61       -1.42      2.52 o
  -2   9   8      401.11      398.68      7.22 o
  -1   9   8       11.35       13.38      2.40 o
   0   9   8      127.60      105.65      3.64 o
   1   9   8      215.99      228.76      4.98 o
   2   9   8      151.02      173.37      4.30 o
   3   9   8      500.32      461.43      9.63 o
   4   9   8      100.91       89.33      3.18 o
   5   9   8       75.33       74.02      3.74 o
   6   9   8        0.00        0.37      2.33 o
   7   9   8       11.86       12.36      2.74 o
   8   9   8       52.43       68.12      3.81 o
   9   9   8       14.39       13.46      3.10 o
  10   9   8       18.57       21.15      5.66 o
  11   9   8        1.20        5.67      4.74 o
 -11  10   8        2.08        0.64      4.99 o
 -10  10   8        0.46       -4.41      4.41 o
  -9  10   8        6.15       -1.10      6.39 o
  -8  10   8       16.05       15.65      4.70 o
  -7  10   8       11.42        7.39      4.19 o
  -6  10   8       51.90       50.80      4.73 o
  -5  10   8       70.40       64.96      4.81 o
  -4  10   8      143.86      139.87      5.10 o
  -3  10   8      282.02      262.06      6.24 o
  -2  10   8       76.62       79.91      3.82 o
  -1  10   8       33.98       21.12      2.75 o
   0  10   8      564.21      530.02      9.17 o
   1  10   8       99.94      109.44      4.43 o
   2  10   8      600.29      557.33      9.08 o
   3  10   8      344.89      322.47      6.52 o
   4  10   8       91.82       97.82      4.33 o
   5  10   8      125.38      100.04      4.28 o
   6  10   8       15.90       13.35      2.93 o
   7  10   8       54.97       46.78      3.57 o
   8  10   8        0.27        3.99      2.87 o
   9  10   8        3.84       -3.31      3.40 o
  10  10   8       10.58        4.25      4.30 o
  11  10   8        1.15       -4.58      4.58 o
 -11  11   8        0.21       -2.33      6.93 o
 -10  11   8        0.83        0.97      4.72 o
  -9  11   8        0.04       -4.53      4.67 o
  -8  11   8       16.66        8.37      4.72 o
  -7  11   8       44.25       37.51      6.25 o
  -6  11   8       66.06       73.75      5.33 o
  -5  11   8        0.52        2.31      3.75 o
  -4  11   8       46.33       53.62      4.40 o
  -3  11   8       37.71       34.94      3.55 o
  -2  11   8      197.03      189.22      5.42 o
  -1  11   8      133.68      159.25      4.88 o
   0  11   8      142.36      152.28      5.25 o
   1  11   8      219.61      207.18      5.71 o
   2  11   8      104.69       81.50      4.01 o
   3  11   8        3.76        6.60      3.47 o
   4  11   8        1.72        0.91      3.04 o
   5  11   8       43.71       41.14      4.95 o
   6  11   8        2.76        0.59      2.85 o
   7  11   8       28.88       26.93      3.36 o
   8  11   8       16.59       10.78      3.17 o
   9  11   8       34.04       30.08      3.63 o
  10  11   8        0.48       -1.34      3.31 o
 -10  12   8       16.13       18.47      5.38 o
  -9  12   8        2.13        5.27      4.93 o
  -8  12   8       38.15       35.83      5.39 o
  -7  12   8       63.07       70.53      5.66 o
  -6  12   8       71.58       67.78      5.37 o
  -5  12   8        0.00       -4.08      4.17 o
  -4  12   8       70.62       65.82      6.68 o
  -3  12   8      279.91      295.47      7.06 o
  -2  12   8      167.97      162.41      5.41 o
  -1  12   8        2.64        6.43      2.81 o
   0  12   8        0.96        0.96      3.00 o
   1  12   8        1.82        4.86      2.96 o
   2  12   8      133.13      134.92      4.16 o
   3  12   8       91.80       81.45      4.08 o
   4  12   8      259.27      249.37      7.07 o
   5  12   8      151.18      135.64      5.52 o
   6  12   8        2.77        2.85      3.02 o
   7  12   8        8.80        6.89      3.02 o
   8  12   8        2.27        2.32      3.22 o
   9  12   8        1.85       -0.46      3.36 o
  10  12   8        3.71       -3.46      3.62 o
 -10  13   8       20.68       21.91      5.35 o
  -9  13   8       50.26       55.56      6.12 o
  -8  13   8       40.10       50.45      5.68 o
  -7  13   8       24.57       27.59      4.98 o
  -6  13   8        0.24        2.84      4.55 o
  -5  13   8        0.10        1.54      4.28 o
  -4  13   8       59.21       58.50      5.58 o
  -3  13   8        1.66        2.68      3.68 o
  -2  13   8      109.13       89.05      4.50 o
  -1  13   8      239.80      252.24      6.34 o
   0  13   8      321.92      300.14      7.60 o
   1  13   8       70.68       82.45      4.39 o
   2  13   8      325.31      317.58      6.27 o
   3  13   8       15.61        5.56      3.00 o
   4  13   8       67.89       71.29      4.63 o
   5  13   8       35.24       39.95      4.11 o
   6  13   8       14.03       16.31      3.55 o
   7  13   8        3.91        2.29      4.53 o
   8  13   8        1.36       -1.02      3.27 o
   9  13   8        0.07        3.20      3.33 o
  10  13   8        0.03       -2.60      4.16 o
 -10  14   8        9.66        9.32      5.13 o
  -9  14   8        0.01       -4.62      4.62 o
  -8  14   8       49.51       67.86      6.14 o
  -7  14   8        3.90        3.61      5.10 o
  -6  14   8       32.76       39.61      6.62 o
  -5  14   8       92.42       86.88      6.42 o
  -4  14   8       48.60       50.51      5.40 o
  -3  14   8      566.17      607.25     11.63 o
  -2  14   8      899.34      846.74     15.51 o
  -1  14   8        1.34       -3.11      3.59 o
   0  14   8      313.07      348.34      8.96 o
   1  14   8       13.86        3.20      3.36 o
   2  14   8        1.65       -2.51      2.51 o
   3  14   8        0.14        1.11      2.98 o
   4  14   8       90.03       65.98      4.78 o
   5  14   8      167.21      136.94      5.86 o
   6  14   8        4.06        3.87      3.34 o
   7  14   8       22.32       30.07      3.89 o
   8  14   8        3.02       -1.13      3.46 o
   9  14   8       16.07       21.61      6.19 o
  10  14   8        0.62        4.46      3.98 o
  -9  15   8        5.63        2.57      5.24 o
  -8  15   8       13.18       17.42      6.97 o
  -7  15   8       56.86       68.81      7.36 o
  -6  15   8        4.44        2.94      4.92 o
  -5  15   8      146.50      149.02      7.65 o
  -4  15   8        5.10        4.81      4.57 o
  -3  15   8      170.59      166.17      8.57 o
  -2  15   8       25.51       19.33      4.88 o
  -1  15   8      206.89      224.36      8.12 o
   0  15   8      248.76      254.03      7.42 o
   1  15   8       11.99       15.39      3.78 o
   2  15   8      343.85      346.76      7.14 o
   3  15   8      267.39      300.91      7.56 o
   4  15   8       62.46       54.59      4.71 o
   5  15   8       29.01       34.57      4.35 o
   6  15   8        1.28        0.19      3.43 o
   7  15   8       14.48       19.33      4.07 o
   8  15   8        2.12        1.79      3.65 o
   9  15   8        1.48       -3.78      3.78 o
  -9  16   8        6.10       -0.98      5.59 o
  -8  16   8        8.24        2.24      5.65 o
  -7  16   8       20.60       15.02      5.78 o
  -6  16   8        5.10        0.43      5.01 o
  -5  16   8       15.17       12.66      5.19 o
  -4  16   8       45.17       53.62      6.53 o
  -3  16   8       34.50       31.81      7.39 o
  -2  16   8       34.07       37.23      5.23 o
  -1  16   8        3.61       -3.95      3.95 o
   0  16   8        0.65       -3.67      4.60 o
   1  16   8       81.01       82.43      6.13 o
   2  16   8      152.91      154.47      6.86 o
   3  16   8        1.63       -2.33      2.33 o
   4  16   8       90.43       86.13      6.55 o
   5  16   8       24.58       19.45      4.12 o
   6  16   8        0.00        2.26      3.65 o
   7  16   8       32.31       36.41      6.61 o
   8  16   8        8.65        4.44      3.91 o
   9  16   8        3.19        4.41      8.23 o
  -9  17   8        0.62        0.00      5.86 o
  -8  17   8        0.62        1.97      5.28 o
  -7  17   8       15.91       13.09      5.64 o
  -6  17   8        0.15       -1.42      5.26 o
  -5  17   8       93.90      105.16      7.12 o
  -4  17   8       95.88       85.39      7.78 o
  -3  17   8       39.74       48.15     11.41 o
  -2  17   8       19.85        9.48      6.25 o
  -1  17   8        0.59       -4.02      4.02 o
   0  17   8        9.00       -0.17      4.26 o
   1  17   8        3.50       -2.26      5.32 o
   2  17   8       80.81       99.20      8.65 o
   3  17   8       11.57       11.90      3.71 o
   4  17   8       29.39       42.38      4.76 o
   5  17   8        6.24        5.88      4.01 o
   6  17   8       22.47       22.95      4.46 o
   7  17   8       12.91       14.89      4.93 o
   8  17   8        0.13        8.79      6.11 o
  -8  18   8        0.47       -2.19      5.53 o
  -7  18   8        3.53        6.58      5.80 o
  -6  18   8       22.94       18.97      5.97 o
  -5  18   8       33.80       42.64      7.60 o
  -4  18   8       20.86       17.41      6.41 o
  -3  18   8       22.01       25.70      6.38 o
  -2  18   8        7.59        5.23      5.59 o
  -1  18   8        0.60       -0.94      4.42 o
   0  18   8       13.23       27.42      4.94 o
   1  18   8       78.83       74.11      6.52 o
   2  18   8       91.23      118.62      6.50 o
   3  18   8        1.29        4.64      4.55 o
   4  18   8       18.63       13.49      5.07 o
   5  18   8        4.06        1.83      4.62 o
   6  18   8        0.32        0.28      4.54 o
   7  18   8       29.54       20.97      5.48 o
   8  18   8       44.46       51.30      6.21 o
  -7  19   8        2.99       -2.68     10.42 o
  -6  19   8        3.13        3.88      6.64 o
  -5  19   8       21.65       22.27      7.10 o
  -4  19   8       55.60       67.41      7.83 o
  -3  19   8       33.82       28.22      6.88 o
  -2  19   8        5.55       -4.93      5.53 o
  -1  19   8        7.34        0.60      5.64 o
   0  19   8       34.09       41.73      5.41 o
   1  19   8       50.24       49.27      5.62 o
   2  19   8        0.98        1.95      4.29 o
   3  19   8       36.80       55.91      6.82 o
   4  19   8       73.14       70.93      6.66 o
   5  19   8       18.54       32.53      9.59 o
   6  19   8        7.23        9.63      5.76 o
   7  19   8        5.78       -1.54      7.47 o
  -7  20   8        6.12       -2.22      6.14 o
  -6  20   8        1.00       -6.70      6.70 o
  -5  20   8        3.63       -0.82      6.34 o
  -4  20   8       20.33       26.36      7.19 o
  -3  20   8        1.01       -1.80      6.08 o
  -2  20   8        8.26       -2.35      6.45 o
  -1  20   8       27.10       12.21      6.48 o
   0  20   8       17.32       12.94      6.54 o
   1  20   8        1.21        4.69      4.74 o
   2  20   8        0.06       -1.53      4.46 o
   3  20   8        0.22        0.37      5.25 o
   4  20   8        0.97        1.29      5.28 o
   5  20   8        1.17       -4.43      4.87 o
   6  20   8        1.03       -3.87      5.12 o
   7  20   8        4.56       12.74      9.35 o
  -6  21   8       25.67       10.89      7.30 o
  -5  21   8        3.37       -2.77      6.57 o
  -4  21   8       11.84       14.07      6.75 o
  -3  21   8        5.40        1.82      6.35 o
  -2  21   8       59.98       67.59      8.08 o
  -1  21   8        0.08        0.31      6.01 o
   0  21   8       18.52       11.41      6.75 o
   1  21   8       13.02       11.25      6.32 o
   2  21   8       30.75       25.52      5.58 o
   3  21   8       39.57       59.65      6.97 o
   4  21   8       72.56       77.55      7.59 o
   5  21   8       30.48       27.80      6.33 o
   6  21   8      101.30      136.18     14.81 o
  -5  22   8       10.53        0.70      9.07 o
  -4  22   8        1.05        1.50      6.70 o
  -3  22   8        0.82        1.19      6.49 o
  -2  22   8        0.14       -5.97      5.97 o
  -1  22   8        1.06       -6.37      6.37 o
   0  22   8        5.15        5.47      6.34 o
   1  22   8       38.83       39.47      7.46 o
   2  22   8        3.89        8.49      8.12 o
   3  22   8       23.18       45.44      9.44 o
   4  22   8        0.31       -0.08      7.17 o
   5  22   8        5.02        2.90      6.09 o
  -4  23   8        4.98        3.92      7.44 o
  -3  23   8        5.82       10.51      7.59 o
  -2  23   8        5.94       -2.93      6.78 o
  -1  23   8        8.14       15.02      6.93 o
   0  23   8        2.97       11.25      7.09 o
   1  23   8        1.40       -4.49      6.54 o
   2  23   8       46.12       60.32     11.81 o
   3  23   8       21.95       23.40      8.90 o
   4  23   8       63.53       90.04     14.23 o
  -2  24   8        4.53        8.05      7.21 o
  -1  24   8        4.08       21.33      7.32 o
   0  24   8       22.36       34.99      8.88 o
   1  24   8        8.12        1.94      7.09 o
   2  24   8        0.09       -8.27     11.04 o
 -12   1   9        0.43       -2.73      4.59 o
 -11   1   9        0.39        1.54      5.16 o
 -10   1   9        2.16        3.07      4.87 o
  -9   1   9        3.56        4.92      5.62 o
  -8   1   9        0.56       -1.36      4.15 o
  -7   1   9       70.88       69.37      6.71 o
  -6   1   9        2.57        1.57      2.93 o
  -5   1   9        0.56        1.42      2.70 o
  -4   1   9      506.36      482.29      7.27 o
  -3   1   9      118.51      118.24      3.63 o
  -2   1   9       45.90       40.03      2.32 o
  -1   1   9      120.72      118.96      3.13 o
   0   1   9       12.48        8.84      1.42 o
   1   1   9      175.22      191.12      4.07 o
   2   1   9       19.48       24.73      2.44 o
   3   1   9       38.65       35.16      1.91 o
   4   1   9       14.45       13.73      1.58 o
   5   1   9       64.77       84.23      2.54 o
   6   1   9      113.95      119.11      3.47 o
   7   1   9       86.03       82.50      3.75 o
   8   1   9       13.13       10.80      2.86 o
   9   1   9       35.16       33.81      3.67 o
  10   1   9       51.05       57.11      7.11 o
  11   1   9       58.16       80.82      6.69 o
 -12   2   9        7.10        4.33      4.75 o
 -11   2   9        0.94       -0.81      6.73 o
 -10   2   9       36.53       41.48      5.80 o
  -9   2   9        8.61       10.48      4.73 o
  -8   2   9       18.95       22.94      4.72 o
  -7   2   9        1.14        0.72      3.85 o
  -6   2   9       52.02       47.23      4.60 o
  -5   2   9      124.84      126.76      4.48 o
  -4   2   9       71.38       65.21      3.41 o
  -3   2   9       13.52       11.30      2.12 o
  -2   2   9        2.40       -1.75      1.75 o
  -1   2   9      161.93      179.80      3.70 o
   0   2   9        0.03       -1.65      1.65 o
   1   2   9       51.05       58.04      2.82 o
   2   2   9      347.77      330.97      5.14 o
   3   2   9      176.70      174.29      3.44 o
   4   2   9      113.74      100.26      2.55 o
   5   2   9      899.37      839.26     17.41 o
   6   2   9      174.05      148.96     15.36 o
   7   2   9      143.90      140.11      6.53 o
   8   2   9      170.71      164.68      7.60 o
   9   2   9        9.54        9.68      3.29 o
  10   2   9        0.00       -3.93      3.93 o
  11   2   9       17.80       32.05      5.83 o
 -12   3   9        3.12        5.02      5.40 o
 -11   3   9       36.71       30.67      6.66 o
 -10   3   9       20.55       15.92      5.64 o
  -9   3   9       30.05       29.08      5.12 o
  -8   3   9       69.02       64.41      5.42 o
  -7   3   9        0.54        3.07      4.00 o
  -6   3   9       32.42       36.99      3.56 o
  -5   3   9       32.06       27.77      3.10 o
  -4   3   9        0.74       -2.14      2.35 o
  -3   3   9       99.13      103.55      3.66 o
  -2   3   9      689.17      607.37      7.64 o
  -1   3   9      355.66      348.84      5.49 o
   0   3   9     1144.78     1072.12     11.51 o
   1   3   9      250.59      241.12      5.54 o
   2   3   9      312.84      326.59      5.18 o
   3   3   9       16.31       16.63      1.70 o
   4   3   9       64.34       61.62      3.77 o
   5   3   9       49.81       46.83      4.52 o
   6   3   9      117.43      116.72      8.53 o
   7   3   9        0.08       -0.22      3.68 o
   8   3   9        8.78       12.27      2.92 o
   9   3   9        2.59        3.65      3.80 o
  10   3   9        5.00       -1.46      3.36 o
  11   3   9        4.15        5.55      4.82 o
 -11   4   9        3.64        3.48      6.41 o
 -10   4   9        7.04        6.89      5.03 o
  -9   4   9       10.99       22.15      5.04 o
  -8   4   9        3.94        3.60      4.27 o
  -7   4   9      104.18      107.59      5.87 o
  -6   4   9       11.70        8.36      3.45 o
  -5   4   9        6.02        3.59      2.74 o
  -4   4   9       26.31       23.43      2.81 o
  -3   4   9       15.97       11.26      2.29 o
  -2   4   9       29.71       28.22      2.47 o
  -1   4   9        0.63       -1.84      1.84 o
   0   4   9     1844.43     1857.36     18.48 o
   1   4   9       10.34       24.80      2.28 o
   2   4   9      972.85      981.07     11.19 o
   3   4   9      377.14      390.73      6.14 o
   4   4   9       40.67       43.05      4.47 o
   5   4   9      232.20      190.46     10.30 o
   6   4   9      346.99      329.61     10.39 o
   7   4   9       21.77       30.69      4.96 o
   8   4   9       94.64       93.81      6.44 o
   9   4   9       11.41       17.80      3.33 o
  10   4   9        8.94       11.46      3.69 o
  11   4   9       25.10       34.06      5.46 o
 -11   5   9        8.49       -1.70      4.74 o
 -10   5   9        5.81        2.24      4.86 o
  -9   5   9        9.76        9.83      4.68 o
  -8   5   9       28.34       27.52      4.81 o
  -7   5   9       43.88       35.40      4.58 o
  -6   5   9      173.68      185.91      6.20 o
  -5   5   9      104.94       87.83      3.74 o
  -4   5   9       55.28       54.46      3.33 o
  -3   5   9       56.69       71.06      3.27 o
  -2   5   9        6.48        4.77      2.36 o
  -1   5   9      431.02      437.14      6.91 o
   0   5   9      303.28      302.18      5.31 o
   1   5   9        0.59        3.94      2.04 o
   2   5   9       71.61       82.00      3.88 o
   3   5   9       39.99       37.35      3.09 o
   4   5   9        0.74       -3.08      3.78 o
   5   5   9      288.43      299.68      9.86 o
   6   5   9       10.71       16.68      6.29 o
   7   5   9       85.81       93.18     12.69 o
   8   5   9       27.52       29.73      5.11 o
   9   5   9       10.84        9.17      3.80 o
  10   5   9        0.56       -3.48      3.48 o
  11   5   9        9.27       10.46      5.60 o
 -11   6   9        2.97       -5.28      5.28 o
 -10   6   9       12.50        1.36      5.12 o
  -9   6   9        5.44        2.27      4.44 o
  -8   6   9        0.05       -1.22      4.11 o
  -7   6   9       22.26       21.49      4.44 o
  -6   6   9       20.26       21.72      3.75 o
  -5   6   9        3.04        3.70      3.34 o
  -4   6   9       47.45       45.26      3.39 o
  -3   6   9        1.40       -0.73      2.23 o
  -2   6   9       67.40       67.95      3.69 o
  -1   6   9      394.72      395.31      7.37 o
   0   6   9       79.43       68.93      2.96 o
   1   6   9      798.82      828.02     12.55 o
   2   6   9      175.51      155.25      4.04 o
   3   6   9      339.30      329.72      5.52 o
   4   6   9       32.23       29.00      3.72 o
   5   6   9      222.28      220.24     13.46 o
   6   6   9      223.23      226.08      9.42 o
   7   6   9       60.80       57.07      4.97 o
   8   6   9       22.87       17.10      5.06 o
   9   6   9        6.50        7.41      3.17 o
  10   6   9       23.97       46.00      6.37 o
  11   6   9        1.13       -3.97      3.97 o
 -11   7   9        2.67        2.96      5.21 o
 -10   7   9        8.05       12.62      5.22 o
  -9   7   9       37.64       42.93      7.01 o
  -8   7   9        2.72        3.28      4.27 o
  -7   7   9        1.55       -1.97      3.94 o
  -6   7   9        6.99       -2.64      3.20 o
  -5   7   9        0.56       -2.71      2.71 o
  -4   7   9       95.73       76.89      3.78 o
  -3   7   9       61.50       61.26      3.32 o
  -2   7   9       45.65       42.58      3.05 o
  -1   7   9      165.45      164.03      4.47 o
   0   7   9      243.30      266.83      5.16 o
   1   7   9      136.21      135.35      3.95 o
   2   7   9        3.82       -1.28      1.74 o
   3   7   9       47.53       45.51      2.49 o
   4   7   9        3.83        6.83      1.72 o
   5   7   9      988.29     1004.25     22.68 o
   6   7   9      242.70      250.17     10.22 o
   7   7   9       47.21       41.09      5.94 o
   8   7   9       22.90       34.40      5.84 o
   9   7   9       81.54      100.03      5.42 o
  10   7   9        0.00        2.51      4.72 o
  11   7   9       77.16      108.20      7.12 o
 -11   8   9        3.98       -4.57      4.57 o
 -10   8   9        3.49        0.42      4.85 o
  -9   8   9        0.18       -4.44      4.44 o
  -8   8   9        1.08       -3.59      4.21 o
  -7   8   9       16.84       10.25      4.29 o
  -6   8   9        2.05       -3.25      3.25 o
  -5   8   9        0.23       -3.30      3.30 o
  -4   8   9       10.11        9.94      3.28 o
  -3   8   9      249.66      251.78      6.17 o
  -2   8   9      249.46      278.05      6.14 o
  -1   8   9       47.97       41.60      2.91 o
   0   8   9      495.26      567.17      8.21 o
   1   8   9      920.79      925.43     12.94 o
   2   8   9       59.74       67.33      2.91 o
   3   8   9      416.85      434.06      7.07 o
   4   8   9       29.90       38.06      2.80 o
   5   8   9       75.39       53.96      4.14 o
   6   8   9       63.02       69.27     11.53 o
   7   8   9        0.47       -3.20      8.47 o
   8   8   9        4.74       -4.70      4.91 o
   9   8   9       19.11       19.23      3.84 o
  10   8   9        0.90       10.28      4.70 o
  11   8   9        0.85        2.88     10.63 o
 -11   9   9        0.19       -4.85      4.85 o
 -10   9   9        2.32       -0.03      4.93 o
  -9   9   9        3.73       -2.94      4.67 o
  -8   9   9       10.63       -2.15      4.29 o
  -7   9   9        6.06        5.45      4.21 o
  -6   9   9       13.28        9.95      4.07 o
  -5   9   9       11.06       -0.52      3.86 o
  -4   9   9       90.79      101.37      4.28 o
  -3   9   9       84.98      105.28      4.45 o
  -2   9   9       95.07       97.65      4.07 o
  -1   9   9      196.82      198.16      5.14 o
   0   9   9        5.42        3.92      2.77 o
   1   9   9        7.26       -0.61      1.92 o
   2   9   9       48.83       39.17      3.03 o
   3   9   9        5.90        5.58      2.60 o
   4   9   9       58.46       70.46      4.08 o
   5   9   9       53.62       34.82      2.93 o
   6   9   9        6.50        2.17      3.19 o
   7   9   9       32.19       26.24      5.33 o
   8   9   9        1.33        2.13      4.64 o
   9   9   9       13.88       17.26      3.94 o
  10   9   9        0.64        2.03      3.90 o
 -10  10   9        0.08       -5.03      5.03 o
  -9  10   9        1.81       -2.17      4.61 o
  -8  10   9        3.03       -4.14      4.32 o
  -7  10   9       22.43       22.16      4.67 o
  -6  10   9       24.25        9.01      5.66 o
  -5  10   9        0.01       -3.49      3.49 o
  -4  10   9      194.14      204.70      6.22 o
  -3  10   9       28.13       38.57      3.78 o
  -2  10   9       87.18       84.62      4.04 o
  -1  10   9      337.99      325.62      6.55 o
   0  10   9       21.96       27.14      3.37 o
   1  10   9       22.51       31.73      3.23 o
   2  10   9      181.45      173.19      5.14 o
   3  10   9       31.38       39.58      3.46 o
   4  10   9       44.77       37.66      4.11 o
   5  10   9      298.60      266.86      6.45 o
   6  10   9      324.89      306.66      6.91 o
   7  10   9       80.11       70.61      5.96 o
   8  10   9       99.33       88.76      4.26 o
   9  10   9        1.55        0.80      2.92 o
  10  10   9        1.00       -4.16      4.16 o
 -10  11   9       17.47       11.76      5.37 o
  -9  11   9        1.24        2.06      6.92 o
  -8  11   9       30.20       40.83      5.34 o
  -7  11   9        4.05       -1.36      4.26 o
  -6  11   9       15.34       11.10      4.30 o
  -5  11   9       16.58       17.73      4.74 o
  -4  11   9       54.31       49.13      4.57 o
  -3  11   9        0.47       -3.06      3.06 o
  -2  11   9      215.29      226.94      6.05 o
  -1  11   9       14.45        9.75      3.35 o
   0  11   9        2.80        6.35      3.06 o
   1  11   9       17.53       15.06      3.25 o
   2  11   9      186.97      199.77      5.69 o
   3  11   9      331.05      249.40      7.81 o
   4  11   9       64.48       74.71      4.24 o
   5  11   9       94.52       65.77      3.98 o
   6  11   9      184.22      196.62      5.84 o
   7  11   9       27.13       34.68      3.36 o
   8  11   9        0.68        0.07      2.86 o
   9  11   9       13.39       14.37      4.33 o
  10  11   9        9.41       16.99      6.75 o
 -10  12   9        0.45       -4.86      4.86 o
  -9  12   9        0.01       -4.80      4.80 o
  -8  12   9       17.09       10.36      5.23 o
  -7  12   9       23.16       34.29      5.15 o
  -6  12   9      158.76      170.78      8.13 o
  -5  12   9        2.73        9.20      4.59 o
  -4  12   9      428.76      431.87     10.93 o
  -3  12   9       97.41       99.00      6.54 o
  -2  12   9      312.06      313.95      8.11 o
  -1  12   9      736.98      765.16     12.73 o
   0  12   9      370.22      332.13      7.78 o
   1  12   9        3.06        4.08      3.21 o
   2  12   9      240.71      225.61     11.07 o
   3  12   9      605.47      506.88     10.25 o
   4  12   9      124.71      120.92      5.30 o
   5  12   9       85.41       54.82      3.93 o
   6  12   9        0.25        1.68      3.70 o
   7  12   9       60.53       70.69      4.20 o
   8  12   9       30.57       40.94      3.79 o
   9  12   9        1.25        5.44      3.26 o
  10  12   9        0.44       -0.30      3.42 o
 -10  13   9        2.02       -2.36      4.95 o
  -9  13   9        2.30        7.53      5.22 o
  -8  13   9        0.47        0.62      5.01 o
  -7  13   9        0.31       -1.33      5.24 o
  -6  13   9       18.62       29.40      5.53 o
  -5  13   9       26.62       28.94      6.30 o
  -4  13   9      114.42      110.63      6.69 o
  -3  13   9      147.65      147.32      6.52 o
  -2  13   9      134.53      129.29      8.14 o
  -1  13   9      119.16      113.07      5.53 o
   0  13   9      121.36      129.82      5.56 o
   1  13   9      108.81      101.56      4.84 o
   2  13   9       21.59       23.74      4.23 o
   3  13   9       71.47       92.34      5.08 o
   4  13   9       19.16       23.52      3.66 o
   5  13   9        1.11        2.49      3.16 o
   6  13   9        4.89        2.67      3.28 o
   7  13   9       58.53       66.04      4.40 o
   8  13   9       40.70       47.79      4.06 o
   9  13   9       19.15       12.27      3.71 o
  -9  14   9        2.04        2.73      5.34 o
  -8  14   9       81.36      104.87      9.19 o
  -7  14   9        3.02       -3.01      5.17 o
  -6  14   9      119.65      124.77      7.51 o
  -5  14   9        0.04        2.93      4.71 o
  -4  14   9      214.51      187.66      8.04 o
  -3  14   9       10.60       15.91      4.78 o
  -2  14   9      238.49      254.12      8.76 o
  -1  14   9       70.92       61.50      4.85 o
   0  14   9        3.03       -0.47      3.41 o
   1  14   9      133.36      103.76      5.21 o
   2  14   9        4.76        6.93      2.34 o
   3  14   9      411.20      397.31     12.56 o
   4  14   9       55.02       40.44      4.54 o
   5  14   9       12.26        8.90      4.44 o
   6  14   9        9.65        7.94      3.54 o
   7  14   9        7.06        7.35      3.51 o
   8  14   9        1.37        0.93      3.36 o
   9  14   9        0.07        2.48      3.60 o
  -9  15   9       10.56       18.14      6.39 o
  -8  15   9       39.57       42.62      9.73 o
  -7  15   9       44.07       56.48      7.70 o
  -6  15   9        9.20        3.29      5.06 o
  -5  15   9       17.51        9.88      5.04 o
  -4  15   9       23.51       37.16      6.44 o
  -3  15   9      180.01      204.31      9.87 o
  -2  15   9       28.94       28.30      4.92 o
  -1  15   9      228.56      258.28      8.68 o
   0  15   9      132.39      154.35      6.28 o
   1  15   9        6.83        9.34      3.66 o
   2  15   9       39.47       62.41      4.48 o
   3  15   9        0.50       -2.69      3.49 o
   4  15   9        1.71       -1.03      3.53 o
   5  15   9        1.39       -1.75      3.35 o
   6  15   9        2.62       -1.67      3.48 o
   7  15   9       19.21       11.92      3.91 o
   8  15   9        7.20        7.64      3.73 o
   9  15   9        3.64        3.48      4.12 o
  -8  16   9       38.41       43.89      6.79 o
  -7  16   9       12.57        1.42      5.73 o
  -6  16   9       37.96       44.78      7.35 o
  -5  16   9        5.12        6.57      5.91 o
  -4  16   9        0.00       -2.11      9.96 o
  -3  16   9       35.26       34.73      6.58 o
  -2  16   9       25.75       27.78      5.20 o
  -1  16   9       35.03       27.32      4.87 o
   0  16   9       34.88       21.37      6.67 o
   1  16   9        1.06        0.22      4.02 o
   2  16   9       27.15       29.79      4.09 o
   3  16   9        1.39       -3.69      3.69 o
   4  16   9        0.18       -3.52      3.52 o
   5  16   9        0.49       -0.81      3.96 o
   6  16   9        6.97        0.36      3.79 o
   7  16   9        2.91       -3.30      3.66 o
   8  16   9        0.10        0.73      6.63 o
  -8  17   9        0.86        8.85      7.09 o
  -7  17   9        0.97       -1.84      6.38 o
  -6  17   9       16.05       16.09      7.01 o
  -5  17   9       18.67       16.57      6.33 o
  -4  17   9       14.17        7.21      5.98 o
  -3  17   9       48.61       31.67      6.54 o
  -2  17   9       99.10       93.28      7.80 o
  -1  17   9       58.01       52.89      5.55 o
   0  17   9       63.36       58.59      8.76 o
   1  17   9        0.24       -0.63      4.33 o
   2  17   9       13.25        5.85      6.26 o
   3  17   9        3.14        5.57      4.57 o
   4  17   9        0.19       -3.00      3.88 o
   5  17   9       20.81       15.48      4.23 o
   6  17   9       11.37       15.73      4.48 o
   7  17   9        5.04        4.56      6.27 o
   8  17   9        5.52       12.55      4.96 o
  -7  18   9        2.19       -6.47      6.47 o
  -6  18   9        0.51       -0.26      6.44 o
  -5  18   9       13.09       17.51      8.33 o
  -4  18   9        0.36       -5.78      5.78 o
  -3  18   9        0.45       -5.46      5.59 o
  -2  18   9       26.45       17.36     11.45 o
  -1  18   9       52.85       54.04      7.51 o
   0  18   9        0.00        8.44      4.68 o
   1  18   9       17.31       33.49      5.02 o
   2  18   9       13.38        5.88      4.80 o
   3  18   9        1.37       -1.57      4.70 o
   4  18   9       10.72       20.38      5.06 o
   5  18   9        7.99        6.22      5.76 o
   6  18   9       63.71       76.15     10.29 o
   7  18   9        8.58        2.81      5.02 o
  -7  19   9        2.54       -6.78      6.78 o
  -6  19   9        8.12       -1.42      6.61 o
  -5  19   9       16.44       23.38      7.10 o
  -4  19   9        0.00       -4.66      6.24 o
  -3  19   9        0.39       -3.96      6.12 o
  -2  19   9        4.13        1.20      5.93 o
  -1  19   9        2.05       -5.57      5.57 o
   0  19   9       55.55       56.57      7.04 o
   1  19   9       56.62       56.47      5.77 o
   2  19   9       68.62       82.93      7.05 o
   3  19   9        4.31        2.71      5.04 o
   4  19   9        3.73        8.09      6.94 o
   5  19   9       17.36       11.12      5.16 o
   6  19   9       14.62       13.07      5.25 o
  -6  20   9        0.00        0.21      7.80 o
  -5  20   9        0.14        1.11      8.53 o
  -4  20   9       17.55       23.47      7.07 o
  -3  20   9        2.78       -4.67      7.36 o
  -2  20   9       13.34       14.86      6.72 o
  -1  20   9        5.78        5.67      6.31 o
   0  20   9       13.54        8.46      6.18 o
   1  20   9        0.99        7.21      4.86 o
   2  20   9       17.20       31.99      6.04 o
   3  20   9        4.63       11.29      5.55 o
   4  20   9        0.32       -5.00      5.11 o
   5  20   9        0.82       -0.09      4.93 o
   6  20   9        5.34       15.27      7.11 o
  -5  21   9        0.36        3.06      6.93 o
  -4  21   9        2.31        5.90      6.83 o
  -3  21   9        8.46        3.88      6.42 o
  -2  21   9       18.70       24.32     16.20 o
  -1  21   9       22.06       22.38      6.92 o
   0  21   9       39.73       33.48      7.21 o
   1  21   9        3.37       12.62      8.17 o
   2  21   9       37.70       43.92      6.74 o
   3  21   9        4.08        9.46      6.85 o
   4  21   9        5.40        7.73      5.97 o
   5  21   9       13.01        0.08      8.07 o
  -4  22   9       11.63       16.36      7.62 o
  -3  22   9        2.99        6.52      6.91 o
  -2  22   9       14.89        7.71      7.18 o
  -1  22   9        2.43        5.49      8.27 o
   0  22   9        1.07       -1.15      6.17 o
   1  22   9       47.70       68.21     10.05 o
   2  22   9        2.77       17.09      8.10 o
   3  22   9       12.55       10.68      8.00 o
   4  22   9        0.96       -6.43      6.43 o
  -2  23   9        0.83       -2.36      6.93 o
  -1  23   9       14.80       12.24     11.24 o
   0  23   9       13.23       18.83      7.61 o
   1  23   9        5.12        7.91      8.76 o
   2  23   9        9.73       17.75      8.92 o
 -11   0  10        4.31       12.61      7.06 o
 -10   0  10       10.91        9.93      7.89 o
  -9   0  10       14.95       17.86      6.47 o
  -8   0  10       30.25       51.43      6.87 o
  -7   0  10       12.53        8.62      5.52 o
  -6   0  10       17.87       24.58      4.66 o
  -5   0  10        6.33       10.34      3.96 o
  -4   0  10      299.31      346.82      9.92 o
  -3   0  10        0.09       -0.59      3.01 o
  -2   0  10      332.81      340.54      7.77 o
  -1   0  10      774.53      752.30     12.25 o
   0   0  10      999.18     1017.14     42.54 o
   1   0  10       90.58      106.11      6.32 o
   2   0  10      483.23      519.50     21.80 o
   3   0  10       15.09        7.23      2.52 o
   4   0  10      419.30      426.07     10.61 o
   5   0  10      998.82      967.43     18.96 o
   6   0  10       33.39       45.08      3.74 o
   7   0  10       36.23       35.23      3.95 o
   8   0  10       52.06       54.47     10.02 o
   9   0  10       30.77       44.12      6.42 o
  10   0  10       26.75       31.13      7.24 o
  11   0  10        3.99       -2.05      6.83 o
 -11   1  10        1.84        5.16      5.35 o
 -10   1  10       10.85       17.45      5.38 o
  -9   1  10       39.52       50.67      5.87 o
  -8   1  10       11.45       11.81      4.51 o
  -7   1  10       10.85       13.34      4.61 o
  -6   1  10        0.69       -2.70      2.70 o
  -5   1  10        0.12       -2.61      2.61 o
  -4   1  10        7.45        5.35      2.58 o
  -3   1  10        3.98        1.86      2.16 o
  -2   1  10        5.06        7.58      2.12 o
  -1   1  10       65.23       65.46      2.65 o
   0   1  10       44.11       35.67      2.94 o
   1   1  10       41.18       52.66      3.36 o
   2   1  10        0.00       -1.78      1.78 o
   3   1  10        7.65       12.01      2.29 o
   4   1  10      199.32      203.15      4.29 o
   5   1  10       33.08       42.60      2.78 o
   6   1  10       44.39       49.01      2.68 o
   7   1  10        0.30       -2.20      2.90 o
   8   1  10      104.41      112.75      4.81 o
   9   1  10        7.78        8.32      3.13 o
  10   1  10        3.68        0.32      7.40 o
  11   1  10       13.11        2.38      5.32 o
 -11   2  10        1.53        1.84      5.30 o
 -10   2  10       23.89       24.65      5.67 o
  -9   2  10       36.27       40.71      5.41 o
  -8   2  10       63.30       58.22      5.51 o
  -7   2  10        2.16        3.05      4.04 o
  -6   2  10       52.90       50.04      4.11 o
  -5   2  10        0.00       -2.73      2.73 o
  -4   2  10       49.84       41.75      3.04 o
  -3   2  10        0.18       -2.13      2.13 o
  -2   2  10        0.36       -1.83      1.83 o
  -1   2  10        6.04       -1.90      1.90 o
   0   2  10      707.04      665.73      9.70 o
   1   2  10      146.92      177.51      4.65 o
   2   2  10      175.85      183.79      4.43 o
   3   2  10      143.99      133.11      3.70 o
   4   2  10        6.75       11.21      2.07 o
   5   2  10      232.07      202.12      5.55 o
   6   2  10       20.45       24.11      4.17 o
   7   2  10        4.61       -4.16      4.16 o
   8   2  10       97.83      115.35      4.92 o
   9   2  10        5.50        5.17      3.07 o
  10   2  10        2.75        6.62      9.19 o
  11   2  10        0.03       -5.26      5.26 o
 -11   3  10        0.78        0.55      5.25 o
 -10   3  10        9.58        6.34      6.08 o
  -9   3  10       14.50        8.60      4.80 o
  -8   3  10       17.36       21.39      4.77 o
  -7   3  10      139.07      131.42      6.35 o
  -6   3  10       18.38       28.58      3.89 o
  -5   3  10       82.07       59.72      3.84 o
  -4   3  10        1.21       -2.54      2.54 o
  -3   3  10        0.64       -2.14      2.14 o
  -2   3  10        0.47       -0.05      2.04 o
  -1   3  10       71.33       78.73      3.00 o
   0   3  10       41.01       36.83      2.58 o
   1   3  10        1.05        0.00      1.93 o
   2   3  10      220.87      212.10      4.76 o
   3   3  10      189.44      187.76      4.34 o
   4   3  10       42.09       43.65      2.34 o
   5   3  10      282.67      259.16     12.04 o
   6   3  10      186.05      164.67      7.34 o
   7   3  10       92.79       89.59      8.73 o
   8   3  10      162.61      168.29      7.89 o
   9   3  10        0.73       -2.81      2.81 o
  10   3  10       21.93       28.11      3.85 o
  11   3  10        0.78       20.65      8.22 o
 -11   4  10        9.17       11.10      5.66 o
 -10   4  10        5.73        6.91      5.19 o
  -9   4  10        7.43        9.52      4.87 o
  -8   4  10       42.37       39.39      5.19 o
  -7   4  10       16.91       22.87      4.54 o
  -6   4  10       11.44       11.35      3.68 o
  -5   4  10       28.03       22.69      3.24 o
  -4   4  10       12.80        9.65      2.91 o
  -3   4  10       40.39       40.54      3.16 o
  -2   4  10      475.08      449.67      6.62 o
  -1   4  10       11.31       22.30      2.29 o
   0   4  10      454.91      442.92      9.31 o
   1   4  10      111.75       92.26      3.79 o
   2   4  10        2.56        1.71      2.08 o
   3   4  10     1105.56     1083.48     13.53 o
   4   4  10       75.14       65.36      2.66 o
   5   4  10        3.62       -1.26      4.21 o
   6   4  10       26.04       34.95      4.99 o
   7   4  10        0.00        6.26      4.37 o
   8   4  10       13.82       13.08      4.45 o
   9   4  10       24.08       19.04      4.85 o
  10   4  10        3.43        4.41      4.98 o
  11   4  10        0.10       -5.19      8.06 o
 -11   5  10        0.07       -6.49      6.49 o
 -10   5  10        2.72        6.83      5.06 o
  -9   5  10        4.07        4.02      4.68 o
  -8   5  10       22.43       20.45      4.86 o
  -7   5  10       36.32       31.04      4.73 o
  -6   5  10       78.91       97.67      5.03 o
  -5   5  10       40.15       33.77      3.50 o
  -4   5  10      472.63      477.54      8.17 o
  -3   5  10       49.64       60.70      3.37 o
  -2   5  10      725.50      664.88     10.21 o
  -1   5  10       45.10       59.64      4.41 o
   0   5  10      328.10      327.32      5.93 o
   1   5  10      173.07      170.16     10.08 o
   2   5  10        0.26       -2.01      2.01 o
   3   5  10        9.62        1.52      4.38 o
   4   5  10        4.91        2.51      1.75 o
   5   5  10      256.25      231.52      9.08 o
   6   5  10       62.87       72.52      6.06 o
   7   5  10      369.80      356.94     33.74 o
   8   5  10        3.63        4.28      4.45 o
   9   5  10        5.52        3.63      4.83 o
  10   5  10       20.58       24.01      5.73 o
 -11   6  10        0.05       -3.41      5.28 o
 -10   6  10       19.20       10.28      5.28 o
  -9   6  10        0.02       -0.50      4.67 o
  -8   6  10      118.24      119.22      7.36 o
  -7   6  10       20.07       13.31      4.33 o
  -6   6  10       58.75       56.83      4.43 o
  -5   6  10       19.51        6.97      3.09 o
  -4   6  10       30.23       41.26      3.22 o
  -3   6  10       79.74       80.24      3.77 o
  -2   6  10      206.82      219.42      6.16 o
  -1   6  10       74.44       79.56      4.71 o
   0   6  10      128.66      122.10      5.20 o
   1   6  10      247.81      231.32      6.18 o
   2   6  10       23.36       24.14      3.51 o
   3   6  10      172.78      152.10      4.50 o
   4   6  10      192.35      188.72      6.42 o
   5   6  10       56.85       57.72      9.32 o
   6   6  10      170.33      194.48      9.10 o
   7   6  10       10.35        4.03      4.70 o
   8   6  10       31.34       22.60      5.35 o
   9   6  10        6.59        8.83      5.05 o
  10   6  10        1.07        8.59      5.42 o
 -11   7  10        3.77       10.44      5.53 o
 -10   7  10        0.04       -0.87      4.99 o
  -9   7  10       20.30       22.19      5.20 o
  -8   7  10       37.66       29.57      5.14 o
  -7   7  10        5.21        3.65      4.09 o
  -6   7  10       16.74       10.85      4.13 o
  -5   7  10       12.62       10.53      5.11 o
  -4   7  10      313.07      340.43      6.52 o
  -3   7  10       77.22       86.66      4.46 o
  -2   7  10       11.19        7.13      2.76 o
  -1   7  10        4.37        3.60      2.85 o
   0   7  10      333.70      303.09      5.87 o
   1   7  10        8.95        7.64      2.48 o
   2   7  10       33.52       29.87      3.02 o
   3   7  10      156.18      164.07      4.89 o
   4   7  10      240.80      216.89      5.39 o
   5   7  10        0.82       -1.06      4.75 o
   6   7  10      239.54      246.18     10.24 o
   7   7  10       34.46       40.65      5.76 o
   8   7  10        4.32        0.48      4.79 o
   9   7  10        0.47        9.34      5.40 o
  10   7  10        9.71       22.20      6.17 o
 -10   8  10        1.74        0.87      5.14 o
  -9   8  10        0.11       -0.80      4.79 o
  -8   8  10        6.87        9.51      4.90 o
  -7   8  10        1.08       -1.50      4.12 o
  -6   8  10       68.78       61.01      5.22 o
  -5   8  10       23.98       23.63      3.71 o
  -4   8  10       29.65       19.96      3.24 o
  -3   8  10        1.94       -2.79      2.79 o
  -2   8  10       21.15       17.76      3.00 o
  -1   8  10       34.62       38.97      3.65 o
   0   8  10      285.41      271.28      5.76 o
   1   8  10       63.12       70.41      3.80 o
   2   8  10        0.34        0.73      2.59 o
   3   8  10       96.17       88.55      4.10 o
   4   8  10      208.75      201.04      5.46 o
   5   8  10       28.23       37.97      5.92 o
   6   8  10        1.99        4.01      5.04 o
   7   8  10        3.75        2.11      5.03 o
   8   8  10        2.00        3.69      5.20 o
   9   8  10        0.71       -2.80      5.55 o
  10   8  10       15.62       28.80      8.83 o
 -10   9  10        3.87       -4.49      5.21 o
  -9   9  10        4.94        1.15      5.31 o
  -8   9  10        0.04       -4.28      4.28 o
  -7   9  10       11.83        8.37      4.44 o
  -6   9  10       31.77       20.95      4.54 o
  -5   9  10       48.79       46.30      4.64 o
  -4   9  10      132.62      129.66      5.16 o
  -3   9  10       19.08        5.93      3.12 o
  -2   9  10        1.37       -1.76      3.21 o
  -1   9  10      246.72      249.33      6.70 o
   0   9  10      417.85      400.70      8.17 o
   1   9  10      143.50      141.19      4.98 o
   2   9  10       16.53       15.78      3.00 o
   3   9  10      145.16      135.68      5.00 o
   4   9  10        7.37        3.05      2.66 o
   5   9  10        1.10       -2.36      2.40 o
   6   9  10        4.40        8.61      6.01 o
   7   9  10       23.84       30.33      6.12 o
   8   9  10       18.26       24.58      6.27 o
   9   9  10        1.55        6.73      5.67 o
  10   9  10       12.82       15.15     11.81 o
 -10  10  10        5.14        2.22      6.16 o
  -9  10  10        1.81       -4.81      4.81 o
  -8  10  10       33.67       48.33      5.57 o
  -7  10  10        1.84       -2.57      4.47 o
  -6  10  10       11.86        5.49      4.35 o
  -5  10  10       53.35       65.96      5.19 o
  -4  10  10       29.65       33.50      4.23 o
  -3  10  10       51.81       53.40      4.51 o
  -2  10  10      388.32      378.71      9.74 o
  -1  10  10        8.33       12.54      3.40 o
   0  10  10      396.64      399.89     10.10 o
   1  10  10       55.95       63.99      3.96 o
   2  10  10       58.24       51.93      3.91 o
   3  10  10        3.42        4.20      2.94 o
   4  10  10       29.33       22.74      3.19 o
   5  10  10       28.13       17.74      3.97 o
   6  10  10       21.71       20.76      3.81 o
   7  10  10        0.73       -4.83      5.41 o
   8  10  10       44.17       39.77      6.66 o
   9  10  10        3.57        2.63      9.50 o
  10  10  10        0.96        7.29      8.27 o
 -10  11  10        0.17       -5.06      5.06 o
  -9  11  10        1.28       -1.10      4.97 o
  -8  11  10        9.56        5.29      4.98 o
  -7  11  10        0.02        2.87      4.59 o
  -6  11  10        1.63        1.74      4.33 o
  -5  11  10        8.59        7.96      4.64 o
  -4  11  10       63.93       72.30      5.69 o
  -3  11  10      146.47      162.45      6.58 o
  -2  11  10       45.86       45.33      4.39 o
  -1  11  10        3.71       -2.69      3.18 o
   0  11  10      103.80      109.50      7.30 o
   1  11  10      143.74      133.28      4.13 o
   2  11  10        0.26        0.16      3.17 o
   3  11  10        0.33       -2.87      2.87 o
   4  11  10        8.68        6.46      3.04 o
   5  11  10        3.59        2.51      2.88 o
   6  11  10        0.00       -0.47      2.74 o
   7  11  10       15.97       23.98      3.54 o
   8  11  10        2.25       -1.69      5.77 o
   9  11  10       37.61       50.54      7.79 o
  -9  12  10       16.38        5.47      5.33 o
  -8  12  10        3.03       -4.75      4.75 o
  -7  12  10       18.09       23.02      5.06 o
  -6  12  10       16.01        6.30      5.07 o
  -5  12  10        0.86       -2.49      4.60 o
  -4  12  10        1.90        6.18      5.53 o
  -3  12  10        0.31        3.34      4.49 o
  -2  12  10      118.55      104.34      5.44 o
  -1  12  10       12.19       17.69      3.78 o
   0  12  10      268.54      257.85      7.21 o
   1  12  10        9.02        7.33      3.30 o
   2  12  10       33.50       32.46      5.68 o
   3  12  10       86.58       76.33      4.58 o
   4  12  10        9.32        9.61      3.16 o
   5  12  10        0.54        3.60      3.01 o
   6  12  10        7.71       18.66      3.31 o
   7  12  10        9.57       13.25      3.12 o
   8  12  10       18.75       13.61      3.16 o
   9  12  10       11.84       12.10      6.94 o
  -9  13  10       13.73       13.41      5.73 o
  -8  13  10        0.29        4.76      5.11 o
  -7  13  10        0.10        2.94      5.13 o
  -6  13  10        8.79        4.13      4.98 o
  -5  13  10        4.02       10.04      5.87 o
  -4  13  10       82.18       88.01      7.62 o
  -3  13  10       13.05       12.81      4.80 o
  -2  13  10      389.85      439.32     11.02 o
  -1  13  10       61.58       81.56      8.01 o
   0  13  10      167.72      180.54      6.41 o
   1  13  10       43.60       51.01      4.11 o
   2  13  10        2.78       -2.82      3.63 o
   3  13  10       13.97       16.49      3.77 o
   4  13  10        3.06        0.66      4.97 o
   5  13  10       44.79       60.27      4.28 o
   6  13  10        1.44       -0.02      3.23 o
   7  13  10        0.22       -0.69      3.07 o
   8  13  10        7.58        0.31      3.39 o
   9  13  10        2.25        1.53      5.49 o
  -9  14  10        0.14        4.41      6.06 o
  -8  14  10       27.48       31.02      6.37 o
  -7  14  10        6.14        9.72      7.87 o
  -6  14  10        7.93       -0.62      6.02 o
  -5  14  10      128.15      130.91      8.80 o
  -4  14  10       48.69       52.71      7.08 o
  -3  14  10        0.01       -1.67      6.01 o
  -2  14  10        1.97        4.16      4.31 o
  -1  14  10        1.07        0.10      6.76 o
   0  14  10       64.94       76.13      5.80 o
   1  14  10        0.00       -0.53      5.45 o
   2  14  10       20.27       19.30      3.97 o
   3  14  10      141.50      140.67      6.15 o
   4  14  10        4.76        6.66      4.00 o
   5  14  10        8.72       15.08      3.76 o
   6  14  10        2.80        0.71      3.36 o
   7  14  10        1.17       -3.19      3.19 o
   8  14  10       13.91        9.27      3.54 o
  -8  15  10        5.20        6.72      6.99 o
  -7  15  10       12.93       23.88      7.20 o
  -6  15  10        6.11        6.79      6.55 o
  -5  15  10       10.54       20.36      6.39 o
  -4  15  10        1.50       -3.86      5.64 o
  -3  15  10       11.32        3.20      5.84 o
  -2  15  10       46.48       38.32      5.29 o
  -1  15  10        9.41        4.50      4.41 o
   0  15  10       96.53      103.94      6.04 o
   1  15  10       62.95       62.96      5.10 o
   2  15  10       29.83       21.24      4.19 o
   3  15  10        7.72        6.72      3.72 o
   4  15  10        0.23       -3.28      3.28 o
   5  15  10       45.95       55.84      4.66 o
   6  15  10        0.19       -2.69      3.38 o
   7  15  10        2.56        0.30      3.57 o
   8  15  10       21.09       27.34      4.19 o
  -8  16  10        0.61        5.30      7.23 o
  -7  16  10       39.74       60.52      8.48 o
  -6  16  10        0.30       -5.80      5.80 o
  -5  16  10       17.56       27.24      9.89 o
  -4  16  10        0.77       -5.51      5.51 o
  -3  16  10       11.43        5.83      5.96 o
  -2  16  10        8.93       -0.65      5.63 o
  -1  16  10       32.10       28.89      5.11 o
   0  16  10       76.21       96.27      6.22 o
   1  16  10        0.05       -4.20      4.20 o
   2  16  10       14.06       10.73      4.74 o
   3  16  10        9.39        6.90      4.47 o
   4  16  10        3.05       -0.76      3.65 o
   5  16  10       18.00       22.72      4.34 o
   6  16  10       10.61        6.74      3.92 o
   7  16  10       12.03        8.07      7.88 o
  -7  17  10       13.28       13.32     11.30 o
  -6  17  10        6.95       -0.09      8.66 o
  -5  17  10        3.84        8.85      6.51 o
  -4  17  10       12.74       16.93      6.28 o
  -3  17  10        8.75        7.12      6.07 o
  -2  17  10       23.68       28.86      6.54 o
  -1  17  10       31.15       42.55      5.61 o
   0  17  10       21.66        9.92      5.01 o
   1  17  10        3.14       12.92      5.00 o
   2  17  10       16.35       18.79      5.12 o
   3  17  10       69.22       80.81      6.50 o
   4  17  10       13.14       11.82      5.26 o
   5  17  10       15.63       13.38      5.11 o
   6  17  10        1.92        0.60      4.48 o
   7  17  10       11.91       14.76      4.91 o
  -7  18  10        1.45       14.05     13.17 o
  -6  18  10        2.50        2.57     11.42 o
  -5  18  10       11.53       17.67      6.96 o
  -4  18  10       16.28       16.27      6.58 o
  -3  18  10        4.40       -5.72      5.72 o
  -2  18  10       45.60       65.91      7.56 o
  -1  18  10       46.47       49.11     10.13 o
   0  18  10      141.13      173.92      8.03 o
   1  18  10        0.21        5.43      5.03 o
   2  18  10       40.62       42.92      5.66 o
   3  18  10        3.32        7.43      4.77 o
   4  18  10        0.01       -4.52      4.52 o
   5  18  10       15.55       18.42      5.18 o
   6  18  10       28.79       51.89      6.27 o
  -6  19  10       14.30       23.16      8.34 o
  -5  19  10        6.40        0.61      7.13 o
  -4  19  10        0.45       -6.17      6.17 o
  -3  19  10        2.48        0.29      6.46 o
  -2  19  10        3.63        3.10      6.20 o
  -1  19  10       68.24       74.37      7.73 o
   0  19  10        6.37       -3.49      7.16 o
   1  19  10        6.47        5.16      5.42 o
   2  19  10       40.45       19.48      5.56 o
   3  19  10       13.70       28.09      6.34 o
   4  19  10        0.17        9.18      4.99 o
   5  19  10        9.31        4.18      5.21 o
  -5  20  10       10.58        7.23      6.95 o
  -4  20  10        0.10       -0.09      6.53 o
  -3  20  10        1.26        4.90      6.62 o
  -2  20  10        1.94        3.47      6.54 o
  -1  20  10        0.00        5.94      6.29 o
   0  20  10        2.22       -7.37      7.37 o
   1  20  10        0.67       -0.29      5.36 o
   2  20  10        0.99       -5.62      5.62 o
   3  20  10        7.40        9.07      5.66 o
   4  20  10        0.84        2.02      5.30 o
   5  20  10       10.27        9.37      7.70 o
  -4  21  10        5.88       -3.31      6.74 o
  -3  21  10       36.24       31.34     11.45 o
  -2  21  10       10.66        6.55      6.81 o
  -1  21  10       33.08       34.99      7.48 o
   0  21  10        6.17        6.10      7.93 o
   1  21  10        5.45        3.70      7.95 o
   2  21  10        1.78       -2.59      5.54 o
   3  21  10        3.23        0.50      5.95 o
  -2  22  10       11.70       16.25      7.12 o
  -1  22  10       27.04       26.30     12.15 o
   0  22  10        1.59       -2.99      8.21 o
   1  22  10       27.76       35.91      9.53 o
   2  22  10        1.68        6.21     10.99 o
 -11   1  11        0.03        3.34      5.51 o
 -10   1  11        1.06        0.05      4.63 o
  -9   1  11       25.89       28.23      4.83 o
  -8   1  11        0.94        4.76      5.91 o
  -7   1  11        0.26       -1.45      3.67 o
  -6   1  11       79.60       76.17      6.58 o
  -5   1  11        0.66       -2.62      2.62 o
  -4   1  11        4.42        1.39      3.19 o
  -3   1  11       18.11       19.92      2.72 o
  -2   1  11       54.61       52.17      3.83 o
  -1   1  11       79.60       74.96      3.40 o
   0   1  11      104.66      100.84      4.73 o
   1   1  11        9.15        8.36      2.85 o
   2   1  11      289.67      263.10      7.04 o
   3   1  11        1.81       -2.22      2.55 o
   4   1  11      919.67      894.58     13.13 o
   5   1  11      163.13      151.73      4.51 o
   6   1  11       93.16       90.65      4.23 o
   7   1  11       44.12       42.61      3.42 o
   8   1  11      122.83      138.26      5.04 o
   9   1  11       44.02       52.25     11.04 o
  10   1  11       16.93       27.48      7.24 o
 -10   2  11        0.42        1.57      5.19 o
  -9   2  11        0.03       -3.07      4.63 o
  -8   2  11        0.05       -1.68      4.37 o
  -7   2  11        0.99        3.26      3.72 o
  -6   2  11        2.04       -3.38      3.38 o
  -5   2  11        4.01       -0.78      3.51 o
  -4   2  11       22.10       15.72      2.79 o
  -3   2  11        8.79        5.84      2.55 o
  -2   2  11       86.30       83.87      3.34 o
  -1   2  11        1.64       -2.32      2.32 o
   0   2  11      274.19      273.49      7.12 o
   1   2  11      211.16      217.69      6.02 o
   2   2  11      503.58      501.41      9.13 o
   3   2  11      418.10      403.93      9.53 o
   4   2  11       31.09       21.86      4.13 o
   5   2  11      106.10      100.07      3.81 o
   6   2  11        0.22        3.90      3.63 o
   7   2  11       74.75       72.56      6.55 o
   8   2  11       18.02       14.44      9.84 o
   9   2  11        0.27        0.65      3.87 o
  10   2  11        8.35       19.93      7.55 o
 -10   3  11        6.64        9.90      5.33 o
  -9   3  11       16.37       16.91      5.23 o
  -8   3  11        1.69        0.40      4.50 o
  -7   3  11        1.90        0.91      4.05 o
  -6   3  11       18.86       15.58      4.19 o
  -5   3  11        2.44        1.53      2.66 o
  -4   3  11      190.40      191.88      5.15 o
  -3   3  11      171.73      197.93      4.96 o
  -2   3  11      621.52      647.23      8.54 o
  -1   3  11       43.23       51.79      3.77 o
   0   3  11      304.54      317.53      9.64 o
   1   3  11       73.05       71.27      4.13 o
   2   3  11       27.12       27.08      3.19 o
   3   3  11        2.55       -2.50      2.50 o
   4   3  11       31.53       35.13      4.18 o
   5   3  11        2.82       -4.85      5.11 o
   6   3  11       19.12       12.82      6.68 o
   7   3  11        0.82        4.40      4.23 o
   8   3  11        1.31        1.54      3.82 o
   9   3  11        7.26        8.54      5.34 o
  10   3  11       14.52        2.67      5.75 o
 -10   4  11        1.18       -4.89      4.89 o
  -9   4  11        4.33        1.31      4.82 o
  -8   4  11        2.58       -1.34      5.01 o
  -7   4  11        5.27       -4.09      4.09 o
  -6   4  11        3.36       -0.10      3.87 o
  -5   4  11        1.84       -2.89      2.89 o
  -4   4  11       19.23       21.91      3.67 o
  -3   4  11        6.52        9.49      2.65 o
  -2   4  11      520.43      487.02      8.62 o
  -1   4  11        4.74        2.92      2.56 o
   0   4  11     1166.90     1074.68     16.06 o
   1   4  11      227.73      228.50      6.30 o
   2   4  11      167.51      170.99      5.35 o
   3   4  11      177.23      140.38      4.82 o
   4   4  11      139.94      143.11      4.41 o
   5   4  11        3.40       -3.92      3.92 o
   6   4  11       81.20       82.71      6.16 o
   7   4  11        8.27        5.11      4.46 o
   8   4  11        6.66       -0.74      4.22 o
   9   4  11        0.92        4.82      4.58 o
  10   4  11        3.77       11.81      5.03 o
 -10   5  11        5.61        9.05      5.32 o
  -9   5  11       11.52        7.92      5.15 o
  -8   5  11        1.75        3.41      4.73 o
  -7   5  11       17.17       17.35      4.60 o
  -6   5  11        0.32       -0.79      3.83 o
  -5   5  11        0.24       -3.13      3.13 o
  -4   5  11        9.54        0.78      2.92 o
  -3   5  11       54.27       67.58      3.47 o
  -2   5  11        7.34       11.83      3.38 o
  -1   5  11       52.42       70.67      3.67 o
   0   5  11       50.26       42.37      5.17 o
   1   5  11       46.80       41.39      3.64 o
   2   5  11      107.85      106.02      4.55 o
   3   5  11      230.12      229.63      5.81 o
   4   5  11      259.53      250.41      5.67 o
   5   5  11      112.69      102.27      7.09 o
   6   5  11       90.50       85.35      6.78 o
   7   5  11       43.43       34.66      5.48 o
   8   5  11        1.89       -4.09      4.98 o
   9   5  11       13.64       13.59      5.83 o
  10   5  11        0.00       -4.66      5.02 o
 -10   6  11        0.11       -5.08      5.08 o
  -9   6  11        0.19       -4.74      4.74 o
  -8   6  11        2.24       -2.64      4.54 o
  -7   6  11        4.06        4.12      4.48 o
  -6   6  11        0.01        6.20      4.56 o
  -5   6  11       12.78       15.79      4.00 o
  -4   6  11       52.37       57.01      3.58 o
  -3   6  11      130.52      140.70      5.92 o
  -2   6  11        8.38        2.16      2.86 o
  -1   6  11      643.85      635.38     10.46 o
   0   6  11       41.75       36.19      3.33 o
   1   6  11      215.88      232.60      6.54 o
   2   6  11        2.49       -0.64      2.73 o
   3   6  11      126.16      104.98      3.83 o
   4   6  11      277.65      262.91      5.75 o
   5   6  11       49.39       54.16      6.36 o
   6   6  11      158.10      152.69      8.53 o
   7   6  11       15.11       17.65      5.36 o
   8   6  11       13.54       19.19      6.11 o
   9   6  11        9.07        6.41      5.35 o
  10   6  11       12.90       27.29      6.26 o
 -10   7  11        0.18        0.30      5.26 o
  -9   7  11        6.25        5.82      5.15 o
  -8   7  11       13.30       10.63      5.68 o
  -7   7  11        3.59        3.61      4.43 o
  -6   7  11        1.80       -0.67      4.11 o
  -5   7  11       12.30       19.15      3.71 o
  -4   7  11        9.90       12.87      2.92 o
  -3   7  11      123.75      117.92      4.87 o
  -2   7  11        9.98       -0.14      2.87 o
  -1   7  11       62.15       68.29      3.66 o
   0   7  11      146.49      142.81      4.86 o
   1   7  11       89.36       78.43      4.33 o
   2   7  11        0.94       -2.60      2.60 o
   3   7  11      127.03      159.60      5.25 o
   4   7  11       31.95       27.35      3.66 o
   5   7  11       11.19       19.41      5.36 o
   6   7  11        2.69        6.07      4.97 o
   7   7  11        1.63       -3.20      4.72 o
   8   7  11       26.00       24.61      5.94 o
   9   7  11       51.39       40.59     10.45 o
  10   7  11        5.00        9.14      7.81 o
 -10   8  11        4.99        7.03      5.60 o
  -9   8  11        1.59       -0.37      4.99 o
  -8   8  11        1.44        0.50      4.76 o
  -7   8  11       23.62       17.41      4.92 o
  -6   8  11        2.15       -4.05      4.05 o
  -5   8  11      109.91      108.20      5.17 o
  -4   8  11       43.69       33.51      4.12 o
  -3   8  11       10.62        9.93      3.74 o
  -2   8  11        1.49       -1.33      3.11 o
  -1   8  11        0.74       -0.61      2.69 o
   0   8  11      127.37      112.45      4.94 o
   1   8  11       10.94       12.95      3.42 o
   2   8  11       90.53       97.13      4.72 o
   3   8  11      411.47      382.08      8.09 o
   4   8  11        2.46        7.58      2.79 o
   5   8  11        2.69        0.59      2.95 o
   6   8  11       29.24       29.33      5.78 o
   7   8  11       75.66       82.89      7.34 o
   8   8  11       20.33       20.27      6.15 o
   9   8  11        2.36        2.39      5.59 o
  -9   9  11        4.65       -0.03      4.91 o
  -8   9  11        5.81        1.97      4.80 o
  -7   9  11       24.08       31.55      5.23 o
  -6   9  11       67.73       68.53      5.56 o
  -5   9  11        8.02        6.14      4.62 o
  -4   9  11       29.90       10.62      5.42 o
  -3   9  11       11.05        7.99      3.68 o
  -2   9  11      101.60      118.14      5.47 o
  -1   9  11      215.60      228.67      7.37 o
   0   9  11       23.12       22.07      2.97 o
   1   9  11       26.50       30.82      3.79 o
   2   9  11        0.27        0.19      3.06 o
   3   9  11        7.22        2.61      3.00 o
   4   9  11       44.13       46.69      5.42 o
   5   9  11        8.68        8.33      2.56 o
   6   9  11        6.13        3.69      5.14 o
   7   9  11        5.18       -1.52      5.40 o
   8   9  11        1.70       -5.36      5.36 o
   9   9  11        0.18        4.72      5.96 o
  -9  10  11       16.36       15.77      5.49 o
  -8  10  11        4.89        9.35      5.03 o
  -7  10  11        0.02        0.82      4.68 o
  -6  10  11       62.68       74.73      6.70 o
  -5  10  11       33.13       38.19      6.40 o
  -4  10  11        6.07        2.22      5.37 o
  -3  10  11      157.02      176.50      6.75 o
  -2  10  11       15.76       21.03      4.72 o
  -1  10  11        6.18       10.13      3.55 o
   0  10  11      126.62      145.02      5.13 o
   1  10  11       18.25       15.43      3.53 o
   2  10  11       99.08       95.00      4.90 o
   3  10  11      185.86      167.08      7.25 o
   4  10  11       76.36       80.65      4.37 o
   5  10  11       22.07       24.37      3.05 o
   6  10  11       96.95      102.37     10.27 o
   7  10  11        2.69       -1.85      5.57 o
   8  10  11       21.26       32.59      8.35 o
   9  10  11        3.63       12.83      6.57 o
  -9  11  11        0.05       -5.01      5.30 o
  -8  11  11       21.39       24.49      6.40 o
  -7  11  11        9.71        0.79      5.36 o
  -6  11  11       21.88       36.06      6.74 o
  -5  11  11       20.91       25.53      6.25 o
  -4  11  11        2.19        0.57      5.55 o
  -3  11  11      167.09      194.17      8.02 o
  -2  11  11        0.40        5.76      3.58 o
  -1  11  11       32.87       34.38      4.14 o
   0  11  11      147.04      159.30      6.81 o
   1  11  11      202.46      187.31      7.14 o
   2  11  11       26.55       36.49      4.07 o
   3  11  11       41.29       25.09      3.66 o
   4  11  11       87.10       79.72      4.39 o
   5  11  11       32.07       28.84      3.43 o
   6  11  11        0.05       -2.62      2.62 o
   7  11  11       11.87       16.10      7.60 o
   8  11  11        2.64        8.50      6.28 o
   9  11  11        2.78       12.17      9.25 o
  -9  12  11       13.21        5.78      6.39 o
  -8  12  11       21.82       27.08      6.33 o
  -7  12  11        1.55        3.30      9.07 o
  -6  12  11       86.24       76.40      9.05 o
  -5  12  11        6.34       -0.13      5.59 o
  -4  12  11       59.13       68.85      7.12 o
  -3  12  11      184.81      193.58      8.13 o
  -2  12  11       17.33       22.74      5.14 o
  -1  12  11       17.67       21.49      4.06 o
   0  12  11       22.09       16.49      3.99 o
   1  12  11       78.75       84.31      5.22 o
   2  12  11       46.65       41.86      4.29 o
   3  12  11        7.34        3.72      3.24 o
   4  12  11       26.44       36.19      3.86 o
   5  12  11      140.86      156.68      5.82 o
   6  12  11       13.16       13.70      3.16 o
   7  12  11       11.10        9.61      3.54 o
   8  12  11        1.42        2.05      7.19 o
  -8  13  11       28.55       36.57      7.91 o
  -7  13  11        5.48        8.78      6.48 o
  -6  13  11        4.15       -2.27      6.62 o
  -5  13  11        5.45       14.48      7.04 o
  -4  13  11       22.82       24.78      6.15 o
  -3  13  11       27.17       30.17      6.02 o
  -2  13  11       77.92       75.79      5.88 o
  -1  13  11        2.29       -0.41      3.71 o
   0  13  11        0.30        5.67      3.84 o
   1  13  11        0.90       -1.83      5.32 o
   2  13  11       18.05       19.32      4.06 o
   3  13  11        0.59        5.67      3.42 o
   4  13  11        3.10        3.22      3.33 o
   5  13  11       25.83       26.44      3.80 o
   6  13  11        3.99        2.31      3.18 o
   7  13  11       13.49       13.21      3.32 o
   8  13  11        6.41        4.37      6.73 o
  -8  14  11       13.96       16.04     10.77 o
  -7  14  11        3.07        7.24      6.66 o
  -6  14  11        8.76        0.12     10.57 o
  -5  14  11        1.98        4.70      5.99 o
  -4  14  11       23.79       17.25      6.22 o
  -3  14  11       16.66       17.21      6.19 o
  -2  14  11        1.90       -0.21      4.64 o
  -1  14  11       13.83       13.12      4.49 o
   0  14  11        5.76        4.48      4.09 o
   1  14  11      114.51      105.84      6.18 o
   2  14  11        4.11        3.38      3.69 o
   3  14  11        3.75       -2.50      3.33 o
   4  14  11        0.52       -3.34      3.34 o
   5  14  11       39.54       47.30      4.29 o
   6  14  11        4.94        2.74      3.41 o
   7  14  11        7.42       10.66      3.49 o
  -7  15  11        0.56        0.46      6.54 o
  -6  15  11        3.15        8.63      6.53 o
  -5  15  11        6.73        2.49      6.77 o
  -4  15  11       12.44       22.57      9.34 o
  -3  15  11       71.57       88.32     13.82 o
  -2  15  11       16.43       14.32      5.91 o
  -1  15  11       18.97       22.97      4.85 o
   0  15  11       19.54       14.01      5.12 o
   1  15  11        7.19        2.64      3.88 o
   2  15  11       11.50        2.16      4.56 o
   3  15  11       25.18       33.31      4.34 o
   4  15  11        3.51       -2.17      3.65 o
   5  15  11        4.16        3.35      3.62 o
   6  15  11       15.07       24.56      4.74 o
   7  15  11        1.65       -0.44      3.53 o
  -7  16  11        0.63       -3.36      6.57 o
  -6  16  11        1.21        4.35      6.42 o
  -5  16  11       11.15        8.20      6.35 o
  -4  16  11        1.64        7.02      6.23 o
  -3  16  11       10.88        0.59      6.02 o
  -2  16  11        9.55        0.88      5.83 o
  -1  16  11        1.54       -1.03      4.95 o
   0  16  11        2.63        2.58      5.71 o
   1  16  11        0.00       -5.35      5.35 o
   2  16  11        0.54       -1.62      4.44 o
   3  16  11        0.81       -0.75      3.96 o
   4  16  11        1.28        1.32      3.79 o
   5  16  11       10.34       22.18      4.30 o
   6  16  11        1.26       -3.74      3.74 o
  -6  17  11        0.01       -6.39      6.39 o
  -5  17  11        0.04       -3.64      9.33 o
  -4  17  11        1.84       -6.09      6.09 o
  -3  17  11        9.05        3.84      6.31 o
  -2  17  11       13.05       10.09      6.30 o
  -1  17  11       15.63       18.49      7.62 o
   0  17  11        3.75        3.11      5.03 o
   1  17  11        0.54        4.05      4.99 o
   2  17  11        0.15       -1.44      4.65 o
   3  17  11        6.56       -1.43      4.44 o
   4  17  11        9.56       16.36      4.93 o
   5  17  11       13.60       18.10      5.85 o
   6  17  11       15.01       11.27      4.86 o
  -5  18  11        7.76        2.01      6.61 o
  -4  18  11        1.24       -6.11      6.11 o
  -3  18  11       19.42       13.98      7.20 o
  -2  18  11       11.87        5.99      6.24 o
  -1  18  11        0.22        5.46      7.64 o
   0  18  11       17.05       22.32      5.98 o
   1  18  11        5.24        3.99      5.26 o
   2  18  11        7.36       10.78      5.15 o
   3  18  11       12.09       10.58      5.07 o
   4  18  11       20.89       22.08      5.52 o
   5  18  11       17.59       19.85      5.85 o
  -5  19  11        0.08       -5.25      8.77 o
  -4  19  11        0.02       -6.53      6.53 o
  -3  19  11        4.77        0.71      6.51 o
  -2  19  11        0.09       -4.21      7.66 o
  -1  19  11       11.35       21.53      8.94 o
   0  19  11       14.63       15.72      8.14 o
   1  19  11       19.28       17.27      6.23 o
   2  19  11       15.18       34.96      6.19 o
   3  19  11       70.96       80.28      7.07 o
   4  19  11       49.82       57.59      7.91 o
  -3  20  11       12.96       19.51      7.50 o
  -2  20  11       10.26       20.15      9.19 o
  -1  20  11        0.24        3.46      8.12 o
   0  20  11       43.28       64.16      9.55 o
   1  20  11        7.34       -0.93      7.44 o
   2  20  11        5.69        1.29      7.63 o
   3  20  11        0.87        1.82      6.23 o
  -1  21  11        0.05        1.84     12.38 o
   0  21  11        3.57       -4.67      8.13 o
   1  21  11       11.00       13.87     10.63 o
 -10   0  12        1.41        0.02      6.89 o
  -9   0  12        2.04       14.69      6.75 o
  -8   0  12        1.56       -4.92      5.83 o
  -7   0  12       17.82        5.17      6.49 o
  -6   0  12       37.89       34.20      6.01 o
  -5   0  12       23.37       16.63      4.45 o
  -4   0  12       66.09       63.84      6.21 o
  -3   0  12       89.82       93.82      7.08 o
  -2   0  12      303.78      251.54      8.95 o
  -1   0  12       10.48       -0.03      6.57 o
   0   0  12      170.21      150.84      9.32 o
   1   0  12      124.44      132.70     12.53 o
   2   0  12      102.11      108.66      6.79 o
   3   0  12      323.04      296.84      9.79 o
   4   0  12      301.15      318.65      9.91 o
   5   0  12       68.25       74.34      4.99 o
   6   0  12       60.81       62.03      8.14 o
   7   0  12       12.08       11.25      3.40 o
   8   0  12       71.39       75.57      7.01 o
 -10   1  12       12.41       14.83      5.24 o
  -9   1  12       24.19       18.69      4.87 o
  -8   1  12        1.77        1.67      4.19 o
  -7   1  12        8.98       -3.27      3.79 o
  -6   1  12       30.95       32.11      4.13 o
  -5   1  12        0.07       -2.78      2.78 o
  -4   1  12        0.38       -0.81      2.61 o
  -3   1  12        3.21       -2.93      2.93 o
  -2   1  12        0.91       -2.64      2.64 o
  -1   1  12        0.04       -2.74      2.74 o
   0   1  12       35.56       20.79      3.57 o
   1   1  12        0.01       -2.67      2.94 o
   2   1  12       90.85       92.31      4.40 o
   3   1  12       43.06       37.60      5.32 o
   4   1  12        9.92        3.49      2.83 o
   5   1  12        8.01        9.34      2.62 o
   6   1  12      195.22      189.07      5.94 o
   7   1  12        0.23       -1.45      2.71 o
   8   1  12        3.08        3.53      3.75 o
   9   1  12       21.28       28.69      4.22 o
 -10   2  12        4.98        5.37      5.05 o
  -9   2  12        3.75        9.35      4.74 o
  -8   2  12        6.40        1.32      4.39 o
  -7   2  12        3.00       -2.53      3.78 o
  -6   2  12        9.91        8.63      3.84 o
  -5   2  12       17.66       12.82      3.07 o
  -4   2  12      109.13      112.62      4.24 o
  -3   2  12        8.74        5.52      2.87 o
  -2   2  12      330.63      352.37      7.40 o
  -1   2  12        1.87       -2.12      2.81 o
   0   2  12      106.05      119.32      5.39 o
   1   2  12        8.03       11.01      3.31 o
   2   2  12        3.64        1.34      2.92 o
   3   2  12       46.01       46.78      3.62 o
   4   2  12      101.48       94.20      4.12 o
   5   2  12        3.89       -0.09      2.39 o
   6   2  12       93.19       99.95      6.61 o
   7   2  12       22.80       19.13      4.34 o
   8   2  12        0.00       -3.33      3.56 o
   9   2  12        0.12        1.21      3.94 o
 -10   3  12        1.33       -2.44      4.84 o
  -9   3  12        1.13       -0.14      4.51 o
  -8   3  12       13.66       15.78      4.57 o
  -7   3  12       12.02       14.68      4.07 o
  -6   3  12       64.96       68.73      4.82 o
  -5   3  12        3.00       -3.56      3.90 o
  -4   3  12       18.12       14.39      3.18 o
  -3   3  12       36.41       41.62      3.43 o
  -2   3  12        1.90       -2.46      3.22 o
  -1   3  12       51.97       57.98      3.80 o
   0   3  12       42.80       58.02      4.33 o
   1   3  12       58.37       44.68      3.87 o
   2   3  12        6.45        6.70      3.04 o
   3   3  12      171.37      150.08      5.26 o
   4   3  12       22.40       20.34      3.22 o
   5   3  12       55.45       47.84      2.95 o
   6   3  12      336.01      343.30     10.97 o
   7   3  12        4.21        5.99      4.19 o
   8   3  12        9.49        9.66      6.63 o
   9   3  12        0.01       -0.31      4.22 o
 -10   4  12        0.11       -0.51      5.31 o
  -9   4  12       12.71       13.97      5.33 o
  -8   4  12        3.81        4.57      4.65 o
  -7   4  12        8.53       10.26      4.59 o
  -6   4  12        0.02        0.38      3.73 o
  -5   4  12        0.00       -3.20      3.20 o
  -4   4  12       28.19       13.68      3.27 o
  -3   4  12       13.48        4.58      2.87 o
  -2   4  12      287.23      264.15      8.61 o
  -1   4  12        0.24        1.10      2.83 o
   0   4  12        1.85        0.62      3.30 o
   1   4  12      249.35      238.57      6.83 o
   2   4  12       24.90       25.91      3.63 o
   3   4  12       15.87       11.01      2.96 o
   4   4  12      128.22      114.85      4.43 o
   5   4  12        4.13        2.51      2.88 o
   6   4  12       39.87       56.54      6.27 o
   7   4  12        7.86       -0.12      4.45 o
   8   4  12        2.11       -7.43      8.86 o
   9   4  12        1.21        1.64      4.50 o
  -9   5  12        0.58        2.27      5.04 o
  -8   5  12       36.18       48.61      5.71 o
  -7   5  12       23.17       21.01      4.91 o
  -6   5  12      148.68      152.80      6.82 o
  -5   5  12        3.51       -3.02      3.66 o
  -4   5  12      160.87      161.59      5.56 o
  -3   5  12        8.72       16.72      3.34 o
  -2   5  12      127.78      124.86      5.97 o
  -1   5  12       78.58       92.62      4.55 o
   0   5  12        1.66       -3.51      3.51 o
   1   5  12       21.84       13.41      3.73 o
   2   5  12        2.45        2.29      2.93 o
   3   5  12       14.40        6.47      2.94 o
   4   5  12        0.16       -2.50      2.50 o
   5   5  12      204.24      201.38      9.37 o
   6   5  12        8.68       10.82      4.88 o
   7   5  12        5.20        5.98      7.32 o
   8   5  12       42.22       57.65      6.32 o
   9   5  12        0.15       10.47      5.01 o
  -9   6  12        0.01       -2.67      4.95 o
  -8   6  12        2.03       -4.61      4.61 o
  -7   6  12        0.48       -2.90      4.49 o
  -6   6  12        0.01       -2.23      4.91 o
  -5   6  12        7.45       -3.84      3.84 o
  -4   6  12       10.64        1.28      3.92 o
  -3   6  12       19.19       31.07      4.31 o
  -2   6  12        2.14        1.08      3.35 o
  -1   6  12      119.11      105.35      4.76 o
   0   6  12       37.66       24.43      2.91 o
   1   6  12      105.70      107.41      5.09 o
   2   6  12      161.32      138.66      5.46 o
   3   6  12      142.77      152.38      4.62 o
   4   6  12      101.00      105.97      3.73 o
   5   6  12        1.17       -2.59      9.04 o
   6   6  12      118.36      117.07      7.77 o
   7   6  12        0.25        1.23      5.03 o
   8   6  12       60.58       63.53      6.88 o
   9   6  12       11.75       16.68      5.68 o
  -9   7  12        1.10       -5.00      5.00 o
  -8   7  12        0.21        7.26      5.80 o
  -7   7  12        7.34        5.39      5.40 o
  -6   7  12      114.58      110.38      7.12 o
  -5   7  12        1.58       -3.07      4.01 o
  -4   7  12        8.38        3.89      4.29 o
  -3   7  12       12.82       14.60      3.15 o
  -2   7  12      239.44      207.52      6.12 o
  -1   7  12        0.76        0.53      2.67 o
   0   7  12        4.03        5.43      2.41 o
   1   7  12       34.67       31.51      4.60 o
   2   7  12        0.55        1.38      2.64 o
   3   7  12        1.04       -1.74      2.44 o
   4   7  12       99.87       95.23      4.53 o
   5   7  12       11.10        9.71      5.19 o
   6   7  12        1.24        0.42      5.14 o
   7   7  12        7.63       11.04      5.63 o
   8   7  12       23.77       26.72      6.27 o
   9   7  12        1.39        4.06      5.61 o
  -9   8  12        2.06        4.79      6.33 o
  -8   8  12        3.23        6.40      6.12 o
  -7   8  12       25.64       26.54      5.77 o
  -6   8  12        6.63        6.50      5.43 o
  -5   8  12       39.34       28.29      4.72 o
  -4   8  12       14.31       10.88      4.52 o
  -3   8  12       25.11       16.88      3.59 o
  -2   8  12      263.62      274.97      6.83 o
  -1   8  12       53.77       61.63      4.10 o
   0   8  12       50.46       46.12      3.96 o
   1   8  12        5.40       -0.98      3.20 o
   2   8  12       81.09       88.21      4.71 o
   3   8  12       59.11       67.85      4.05 o
   4   8  12        1.61        1.54      2.55 o
   5   8  12       37.51       41.46      6.30 o
   6   8  12        5.37       -5.11      5.11 o
   7   8  12        7.21        0.94      5.38 o
   8   8  12       30.79       44.22      9.14 o
   9   8  12       18.61       32.77      8.94 o
  -9   9  12        1.69        1.56      6.16 o
  -8   9  12        2.87        6.40      5.83 o
  -7   9  12        2.36        6.11      5.47 o
  -6   9  12       56.97       57.26      6.46 o
  -5   9  12        0.85        2.80      4.74 o
  -4   9  12       12.26       14.34      4.65 o
  -3   9  12       44.63       56.09      6.52 o
  -2   9  12      237.03      264.55      8.84 o
  -1   9  12       25.50       21.15      3.46 o
   0   9  12       43.06       41.13      3.27 o
   1   9  12       73.82       64.62      4.65 o
   2   9  12       18.88       18.61      3.52 o
   3   9  12       47.46       47.94      3.88 o
   4   9  12        0.02       -5.06      5.06 o
   5   9  12       17.30       24.04      3.85 o
   6   9  12        0.98       -5.01      7.68 o
   7   9  12        1.42        3.88      5.75 o
   8   9  12       44.33       47.88      7.37 o
  -8  10  12        0.14        3.97      5.90 o
  -7  10  12        2.93       -0.51      6.88 o
  -6  10  12        0.04       -0.37      5.89 o
  -5  10  12        0.57       -6.93      6.93 o
  -4  10  12      153.12      157.73      8.97 o
  -3  10  12       61.25       74.89      5.94 o
  -2  10  12      173.56      196.31      9.54 o
  -1  10  12       49.03       66.44      4.33 o
   0  10  12        0.21       -3.58      3.58 o
   1  10  12       15.73       29.57      4.11 o
   2  10  12        3.38        3.52      3.35 o
   3  10  12        9.58       13.22      3.38 o
   4  10  12        8.02       12.99      3.19 o
   5  10  12        0.08       -2.69      2.69 o
   6  10  12       13.93       11.67      6.24 o
   7  10  12        0.95        6.09      6.03 o
   8  10  12        1.44       12.77      6.51 o
  -8  11  12        1.18       -0.20      5.76 o
  -7  11  12        6.30        7.21      5.72 o
  -6  11  12       13.75       27.62      6.80 o
  -5  11  12        3.07       -1.58      9.14 o
  -4  11  12        2.13        7.52      5.79 o
  -3  11  12        0.48       -0.64      5.50 o
  -2  11  12       74.87       79.17      5.82 o
  -1  11  12       76.49       90.80      6.27 o
   0  11  12        5.43        3.11      2.63 o
   1  11  12       27.82       22.90      4.07 o
   2  11  12        2.16       -1.97      3.27 o
   3  11  12        0.04        0.31      3.30 o
   4  11  12        2.15        6.51      3.27 o
   5  11  12        0.66        0.71      2.94 o
   6  11  12       19.46       26.58      7.01 o
   7  11  12       17.54       18.20      8.14 o
   8  11  12        4.97        5.86      6.46 o
  -8  12  12        0.14        4.79      6.82 o
  -7  12  12        7.23        6.76      6.73 o
  -6  12  12        4.40       16.06      6.29 o
  -5  12  12        0.11       -0.89      5.84 o
  -4  12  12       76.29       80.34      8.58 o
  -3  12  12        4.81        2.54      5.56 o
  -2  12  12       18.97       16.23      5.91 o
  -1  12  12       11.40        3.69      4.28 o
   0  12  12       15.51       18.19      4.85 o
   1  12  12        0.29        2.00      3.78 o
   2  12  12       12.23       14.22      3.73 o
   3  12  12       11.75        9.45      3.65 o
   4  12  12       38.78       42.14      4.13 o
   5  12  12        6.54        5.29      4.45 o
   6  12  12       40.63       42.93      3.61 o
   7  12  12       18.11       -1.14      6.25 o
  -7  13  12        0.75        1.75      6.57 o
  -6  13  12        5.36       14.72      8.88 o
  -5  13  12       68.84       75.29      8.32 o
  -4  13  12       94.53      107.48      9.55 o
  -3  13  12      119.92      145.95      8.71 o
  -2  13  12       73.92       90.24      7.21 o
  -1  13  12       55.54       59.39      6.04 o
   0  13  12        0.53        0.00      2.81 o
   1  13  12        0.23        1.93      3.70 o
   2  13  12       17.34       15.71      3.97 o
   3  13  12       24.80       27.23      4.09 o
   4  13  12        1.57        1.03      3.39 o
   5  13  12       18.57       25.17      3.76 o
   6  13  12        8.67        2.47      3.40 o
   7  13  12        2.55       -2.53      6.47 o
  -7  14  12        3.16        7.32     11.83 o
  -6  14  12        4.12        5.08      6.62 o
  -5  14  12        0.01        1.56      6.24 o
  -4  14  12       12.08        7.03      6.46 o
  -3  14  12        0.10       -1.08      5.92 o
  -2  14  12       41.98       32.29      7.84 o
  -1  14  12        1.71        0.42      4.86 o
   0  14  12        0.21        5.31      6.60 o
   1  14  12        5.86        6.54      4.02 o
   2  14  12       12.20        1.98      3.96 o
   3  14  12       47.35       70.38      5.18 o
   4  14  12        3.76        3.37      3.67 o
   5  14  12        6.07        1.00      3.57 o
   6  14  12        0.30       -3.43      3.43 o
  -6  15  12        0.28       -6.39      6.39 o
  -5  15  12        2.96        9.33      7.65 o
  -4  15  12        6.81       -4.50      6.07 o
  -3  15  12        1.20        1.04      9.09 o
  -2  15  12       15.44       16.23      7.99 o
  -1  15  12        9.95        1.80      4.92 o
   0  15  12        0.00        1.18      4.80 o
   1  15  12        0.76        1.46      4.48 o
   2  15  12        0.03       -3.86      3.86 o
   3  15  12       33.92       42.91      4.93 o
   4  15  12        0.83       -3.70      3.70 o
   5  15  12       12.93       13.00      4.64 o
   6  15  12       16.17       25.16      4.14 o
  -6  16  12        2.10       -4.73      6.53 o
  -5  16  12        0.09        3.54      6.68 o
  -4  16  12        0.93        1.58      6.08 o
  -3  16  12       21.37       26.98      8.50 o
  -2  16  12        2.24       -2.60      7.32 o
  -1  16  12        0.17       -5.08      5.08 o
   0  16  12        0.02       -3.35      4.90 o
   1  16  12        9.24        9.33      4.84 o
   2  16  12       14.54       15.69      5.12 o
   3  16  12        0.44       -4.40      4.40 o
   4  16  12        1.35        2.21      4.01 o
   5  16  12       19.44       20.71      4.51 o
  -5  17  12        3.51       -4.02      6.77 o
  -4  17  12       14.26       11.84      7.06 o
  -3  17  12       37.24       23.67      8.50 o
  -2  17  12        1.34       -7.20      7.20 o
  -1  17  12        3.02       -8.96      8.96 o
   0  17  12        0.35       -3.43      5.06 o
   1  17  12       32.08       39.60      6.13 o
   2  17  12        2.30       -4.50      4.50 o
   3  17  12        2.24       -4.81      5.56 o
   4  17  12        8.56       14.39      7.59 o
  -4  18  12        1.40       -3.78     12.07 o
  -3  18  12        0.62       -7.76      7.76 o
  -2  18  12        3.36       -6.29     11.48 o
  -1  18  12        0.46       -3.21      7.25 o
   0  18  12        0.46       -2.36      7.82 o
   1  18  12        1.91       -2.38      5.26 o
   2  18  12        9.23        7.25      5.57 o
   3  18  12        1.63       -4.75      4.75 o
   4  18  12        0.98        2.82      7.96 o
  -3  19  12       36.77       42.32     13.87 o
  -2  19  12        8.06       -0.65     11.02 o
  -1  19  12        0.93       -2.44      7.80 o
   0  19  12        9.87        1.59      7.66 o
   1  19  12        5.31        3.24      5.71 o
   2  19  12        5.61        6.45      7.79 o
  -9   1  13        1.78       -4.68      4.68 o
  -8   1  13       23.29       15.47      5.23 o
  -7   1  13        3.29       -1.78      4.34 o
  -6   1  13        0.60        3.38      4.62 o
  -5   1  13        3.72       -1.53      3.58 o
  -4   1  13      104.12      101.89      4.97 o
  -3   1  13        0.69       -3.06      3.06 o
  -2   1  13      176.52      184.88      5.83 o
  -1   1  13       25.97       37.48      4.35 o
   0   1  13      123.21      118.55      5.63 o
   1   1  13       32.46       40.24      3.99 o
   2   1  13      273.87      287.82      7.43 o
   3   1  13       15.18       16.69      3.74 o
   4   1  13        0.63       -0.19      2.86 o
   5   1  13       14.36        9.19      4.77 o
   6   1  13       11.45       20.82      4.20 o
   7   1  13        0.21        6.77      3.74 o
   8   1  13        2.24        4.21      3.40 o
   9   1  13        0.42        0.26      4.47 o
  -9   2  13        0.03       -5.15      5.15 o
  -8   2  13       17.04       16.39      5.09 o
  -7   2  13        0.14        0.36      4.45 o
  -6   2  13        0.73       -1.29      4.75 o
  -5   2  13        0.34       -2.51      3.70 o
  -4   2  13       18.44        7.27      3.40 o
  -3   2  13       20.34       22.26      3.44 o
  -2   2  13        6.82        4.60      3.37 o
  -1   2  13      132.38      132.03      6.19 o
   0   2  13        3.52        4.37      3.45 o
   1   2  13        0.90       -3.12      3.12 o
   2   2  13       53.36       54.07      4.13 o
   3   2  13        7.70        9.51      3.91 o
   4   2  13       52.24       44.64      3.53 o
   5   2  13       75.50       69.67      4.47 o
   6   2  13       39.97       45.92      5.15 o
   7   2  13        3.37       -0.61      3.93 o
   8   2  13        5.30        9.93      3.87 o
  -9   3  13        2.98        3.89      5.40 o
  -8   3  13        4.04        4.25      4.81 o
  -7   3  13        7.30        7.82      4.60 o
  -6   3  13        4.46        0.57      4.17 o
  -5   3  13       23.69       15.27      5.26 o
  -4   3  13       29.78       32.97      3.91 o
  -3   3  13        6.51       -1.67      3.04 o
  -2   3  13       20.12        7.66      3.54 o
  -1   3  13       81.43       68.90      4.29 o
   0   3  13        1.96       -1.56      3.31 o
   1   3  13        9.65        6.25      4.00 o
   2   3  13       22.47       22.02      5.21 o
   3   3  13       27.78       28.27      3.54 o
   4   3  13       87.45       86.21      4.22 o
   5   3  13        8.00       11.67      2.92 o
   6   3  13       30.13       41.58      8.06 o
   7   3  13        4.97        8.55      6.06 o
   8   3  13        1.93        1.15      4.26 o
  -9   4  13        0.25        3.27      6.09 o
  -8   4  13        5.82        4.96      5.08 o
  -7   4  13        0.28        2.78      4.76 o
  -6   4  13       40.48       46.55      5.21 o
  -5   4  13        9.86       13.76      4.11 o
  -4   4  13        9.42        1.72      3.36 o
  -3   4  13        2.39       -0.35      3.39 o
  -2   4  13      224.80      203.18      8.88 o
  -1   4  13        1.69       -2.30      2.94 o
   0   4  13       88.01       83.96      5.09 o
   1   4  13      205.12      215.83      6.84 o
   2   4  13       48.15       47.96      4.07 o
   3   4  13        3.49       -2.19      2.99 o
   4   4  13       52.81       64.08      3.89 o
   5   4  13       10.45       10.38      3.40 o
   6   4  13        5.54        4.66      4.61 o
   7   4  13        4.47        6.47      5.91 o
   8   4  13       30.19       35.07      5.55 o
  -9   5  13        2.57        4.81      6.61 o
  -8   5  13        0.77       -2.50      4.90 o
  -7   5  13        2.59        1.39      4.61 o
  -6   5  13        1.23        1.79      4.98 o
  -5   5  13        0.68        0.29      3.75 o
  -4   5  13        0.68       -1.39      3.26 o
  -3   5  13       28.11       31.56      4.05 o
  -2   5  13       12.29        6.71      3.71 o
  -1   5  13       53.54       58.84      3.98 o
   0   5  13        0.71       -1.06      3.47 o
   1   5  13        6.27        3.60      3.60 o
   2   5  13       13.94        3.56      3.29 o
   3   5  13        1.36       -2.47      2.97 o
   4   5  13        9.19       11.79      6.07 o
   5   5  13        4.08        2.38      4.91 o
   6   5  13        0.10        1.90      4.85 o
   7   5  13        1.74       -1.89      5.05 o
   8   5  13        2.76       10.75      5.32 o
  -8   6  13        3.32        9.36      6.02 o
  -7   6  13        1.24        0.91      6.13 o
  -6   6  13       15.14       15.23      4.66 o
  -5   6  13        5.47        2.33      3.97 o
  -4   6  13        0.48       -1.50      3.85 o
  -3   6  13       25.66       18.08      3.87 o
  -2   6  13       71.62       70.53      4.57 o
  -1   6  13       49.73       54.27      3.93 o
   0   6  13        7.59        7.22      4.44 o
   1   6  13      101.58      102.04      5.17 o
   2   6  13       63.21       70.04      4.59 o
   3   6  13        9.98       18.30      2.80 o
   4   6  13       67.14       58.09      3.18 o
   5   6  13        6.78       -0.04      7.34 o
   6   6  13        5.67       -4.83      4.83 o
   7   6  13        4.26       -5.04      5.04 o
   8   6  13       49.70       75.76      7.37 o
  -8   7  13        2.18        3.56      6.12 o
  -7   7  13        1.74       -5.19      5.19 o
  -6   7  13        1.70        3.92      5.24 o
  -5   7  13        0.00        3.35      4.70 o
  -4   7  13       14.24       16.39      4.48 o
  -3   7  13       56.97       62.67      4.34 o
  -2   7  13       74.33       73.02      5.18 o
  -1   7  13       64.60       78.27      3.97 o
   0   7  13       17.78       14.80      3.39 o
   1   7  13        3.88        3.29      3.09 o
   2   7  13        5.19        1.59      2.83 o
   3   7  13       15.55       18.08      2.85 o
   4   7  13        2.95        0.27      2.35 o
   5   7  13       27.99       33.08      5.97 o
   6   7  13       47.16       46.81      6.71 o
   7   7  13        1.92       -0.51      5.41 o
   8   7  13       25.96       24.06     15.31 o
  -8   8  13       11.73       14.10      6.58 o
  -7   8  13       11.29        4.62      5.58 o
  -6   8  13        1.81       -0.07      5.20 o
  -5   8  13       50.43       64.32      8.91 o
  -4   8  13        5.98        6.34      4.69 o
  -3   8  13       11.04       10.19      3.52 o
  -2   8  13      190.55      205.82      6.21 o
  -1   8  13        1.38        0.04      2.78 o
   0   8  13      125.61      131.31      8.26 o
   1   8  13       61.13       65.77      4.12 o
   2   8  13       10.67       12.29      3.04 o
   3   8  13        3.52        1.00      2.66 o
   4   8  13       15.19       17.51      2.66 o
   5   8  13       72.14       71.61      4.88 o
   6   8  13       15.21       11.01      5.62 o
   7   8  13        1.11       12.96      5.92 o
   8   8  13        9.25       12.07      8.73 o
  -8   9  13        5.66       10.72      6.17 o
  -7   9  13        6.47        7.53      6.25 o
  -6   9  13        0.70        2.64      5.35 o
  -5   9  13        4.62        9.57      7.25 o
  -4   9  13       18.38       18.72      5.94 o
  -3   9  13       28.15       29.64      4.58 o
  -2   9  13        0.10       -1.01      3.10 o
  -1   9  13       11.56        3.77      2.94 o
   0   9  13       21.84       23.76      3.72 o
   1   9  13       47.54       44.91      3.87 o
   2   9  13       72.27       84.43      4.21 o
   3   9  13        5.27        4.04      3.12 o
   4   9  13        0.14        0.84      3.67 o
   5   9  13        0.47       -3.40      3.40 o
   6   9  13        0.00        4.72      5.71 o
   7   9  13        0.86       -0.96      5.90 o
  -7  10  13       10.33       12.79      5.89 o
  -6  10  13        7.42        5.48      6.48 o
  -5  10  13       30.30       42.82      8.61 o
  -4  10  13        7.15       15.91      5.64 o
  -3  10  13       11.86       15.99      5.63 o
  -2  10  13       29.68       33.68      4.09 o
  -1  10  13        1.07        2.57      3.05 o
   0  10  13       86.97       89.46      5.72 o
   1  10  13        7.61        2.37      3.68 o
   2  10  13        4.51        7.31      3.59 o
   3  10  13       52.68       59.60      4.40 o
   4  10  13       19.50       21.73      3.51 o
   5  10  13        0.27        2.50      2.31 o
   6  10  13       28.46       33.36      7.06 o
   7  10  13        6.67        1.34      6.63 o
  -7  11  13        3.27        0.11      6.77 o
  -6  11  13        0.45       -1.25      8.03 o
  -5  11  13        8.07       13.15     13.59 o
  -4  11  13       10.86        4.05      6.88 o
  -3  11  13       20.44       30.64      7.96 o
  -2  11  13        0.83        3.65      3.85 o
  -1  11  13        0.11       -1.27      3.09 o
   0  11  13        3.61        7.73      4.09 o
   1  11  13        0.32       -2.42      3.59 o
   2  11  13       27.19       22.07      4.00 o
   3  11  13       12.68       16.67      3.80 o
   4  11  13       19.25       21.99      5.00 o
   5  11  13       26.06       29.91      3.55 o
   6  11  13       39.45       60.42      8.06 o
   7  11  13       34.53       35.09      7.52 o
  -7  12  13       16.81       21.48      7.53 o
  -6  12  13        0.89       -0.71      6.32 o
  -5  12  13        0.85        8.52      8.06 o
  -4  12  13        0.94        7.90      7.34 o
  -3  12  13       18.48       29.13      8.00 o
  -2  12  13        8.83       10.58      5.23 o
  -1  12  13       29.04       24.66      4.05 o
   0  12  13        9.34       12.40      4.20 o
   1  12  13       23.12       29.42      5.38 o
   2  12  13       48.87       71.82      5.11 o
   3  12  13       27.14       30.17      4.25 o
   4  12  13        5.02        9.59      3.57 o
   5  12  13       20.71       20.33      3.66 o
   6  12  13        0.30        4.43      6.59 o
  -6  13  13        7.69        6.61      6.72 o
  -5  13  13       17.54       20.01     17.23 o
  -4  13  13        0.51       -7.21      7.21 o
  -3  13  13       26.72       45.96      8.73 o
  -2  13  13       65.18       86.01      9.39 o
  -1  13  13       35.92       37.96      4.45 o
   0  13  13        7.91        7.58      4.52 o
   1  13  13        0.00       -0.78      4.22 o
   2  13  13        1.68        1.04      3.87 o
   3  13  13        0.72        6.70      3.85 o
   4  13  13        0.15       -0.27      3.56 o
   5  13  13        0.27       -2.31      3.38 o
   6  13  13        0.68        8.10      6.94 o
  -6  14  13        1.33       -0.31      8.52 o
  -5  14  13       12.74        9.29      8.29 o
  -4  14  13        2.93       15.00     12.74 o
  -3  14  13       49.12       47.14      9.14 o
  -2  14  13        1.57        9.38      7.27 o
  -1  14  13        0.08        3.54      5.41 o
   0  14  13       21.16       15.68      5.74 o
   1  14  13       20.76       27.60      4.76 o
   2  14  13       28.42       37.78      4.88 o
   3  14  13      108.90      124.16      6.46 o
   4  14  13        5.05        7.84      3.93 o
   5  14  13       38.31       49.99      6.14 o
  -5  15  13       22.91       24.99      9.24 o
  -4  15  13        6.35       10.73      8.44 o
  -3  15  13       68.98       93.22     10.71 o
  -2  15  13       10.48        6.86      7.85 o
  -1  15  13       26.42       16.57      6.04 o
   0  15  13       18.92       26.00      5.60 o
   1  15  13       38.88       47.83      5.98 o
   2  15  13       29.11       39.33      5.74 o
   3  15  13        0.17        5.56      4.15 o
   4  15  13        1.25        0.33      3.91 o
  -4  16  13        4.34       -5.03     11.35 o
  -3  16  13        0.32       -2.30      8.12 o
  -2  16  13        4.89        0.31      7.84 o
  -1  16  13        3.00        3.87      7.39 o
   0  16  13        2.63       -0.98      5.14 o
   1  16  13        0.85        0.09      5.12 o
   2  16  13        5.49       11.55      5.14 o
   3  16  13       20.67       39.16      9.18 o
   4  16  13        4.87        8.34      5.32 o
  -3  17  13        0.37       -3.93      8.21 o
  -2  17  13        2.76       -3.11      7.87 o
  -1  17  13       10.33       -2.72      7.85 o
   0  17  13        0.11        2.32      5.44 o
   1  17  13       21.94       26.72      6.00 o
   2  17  13       20.50       35.11      6.13 o
   3  17  13        2.31        2.26      8.58 o
  -1  18  13        0.57       -1.48      7.89 o
   0  18  13        3.03       -1.49      9.19 o
  -8   0  14        8.90      -10.79     10.79 o
  -7   0  14        0.05        2.15      7.39 o
  -6   0  14       28.66       20.80      7.55 o
  -5   0  14        0.00       -1.53      5.72 o
  -4   0  14       24.17       10.87      5.07 o
  -3   0  14        0.00       -2.89      4.48 o
  -2   0  14        6.60        1.26      5.64 o
  -1   0  14       55.41       52.37      7.42 o
   0   0  14       17.08       14.13      7.34 o
   1   0  14        0.24       -0.46      4.92 o
   2   0  14       36.80       31.95      5.72 o
   3   0  14       15.44       11.36      4.92 o
   4   0  14        0.67       -4.00      4.00 o
   5   0  14        4.81        0.83      5.19 o
   6   0  14       34.58       33.20      4.35 o
   7   0  14        1.37        6.42      4.42 o
  -8   1  14        2.93        1.42     12.02 o
  -7   1  14        0.62        0.75      5.22 o
  -6   1  14        0.12        0.75      4.87 o
  -5   1  14        4.54        5.43      6.41 o
  -4   1  14        5.47        2.44      3.43 o
  -3   1  14        0.01       -3.07      3.07 o
  -2   1  14       25.34       22.33      4.82 o
  -1   1  14        0.45        0.44      4.20 o
   0   1  14        0.18       -3.26      3.26 o
   1   1  14        4.33       -1.47      3.41 o
   2   1  14        0.16       -2.14      3.32 o
   3   1  14       11.53        4.08      3.33 o
   4   1  14       67.11       68.68      4.25 o
   5   1  14        9.14       13.03      3.63 o
   6   1  14        4.90        5.48      2.65 o
   7   1  14        2.08        8.25      4.93 o
  -8   2  14        1.04       -5.47      8.34 o
  -7   2  14        1.81       -1.52      5.30 o
  -6   2  14       28.29       16.24      5.30 o
  -5   2  14       10.75        7.65      4.56 o
  -4   2  14       54.22       44.49      4.16 o
  -3   2  14        3.67       -0.62      3.18 o
  -2   2  14        9.50        8.26      3.50 o
  -1   2  14       36.16       32.91      4.48 o
   0   2  14        4.44        2.87      3.64 o
   1   2  14       26.31       25.48      4.00 o
   2   2  14       96.26      105.46      5.16 o
   3   2  14       28.51       23.82      3.70 o
   4   2  14       52.75       46.85      3.91 o
   5   2  14        2.12        9.58      2.91 o
   6   2  14        0.04        8.53      4.23 o
   7   2  14        0.14       -3.92      3.96 o
  -8   3  14       20.61       15.98      8.94 o
  -7   3  14        0.81       -4.69      5.09 o
  -6   3  14        2.19       -1.24      6.22 o
  -5   3  14        2.04       -0.26      6.52 o
  -4   3  14        3.10        3.53      3.47 o
  -3   3  14        8.27        3.29      3.71 o
  -2   3  14       18.12       22.18      3.77 o
  -1   3  14        8.45       10.61      4.18 o
   0   3  14       32.91       27.67      4.23 o
   1   3  14        9.90        2.68      3.61 o
   2   3  14       11.09       12.41      3.63 o
   3   3  14       18.50       13.46      3.47 o
   4   3  14      145.55      152.26      5.65 o
   5   3  14       17.90       18.90      3.09 o
   6   3  14        5.80       11.60      4.80 o
   7   3  14        0.26       -4.27      4.27 o
  -8   4  14        4.36        1.75     12.79 o
  -7   4  14        4.65        5.71      5.58 o
  -6   4  14        9.62       12.33      5.56 o
  -5   4  14        2.25       -4.25      4.25 o
  -4   4  14       10.95        5.66      3.91 o
  -3   4  14       16.52       18.55      4.05 o
  -2   4  14        0.76        0.80      3.44 o
  -1   4  14       14.38       16.37      4.24 o
   0   4  14        5.12        6.23      3.79 o
   1   4  14        3.36        6.56      3.61 o
   2   4  14        4.07        4.11      3.37 o
   3   4  14       16.97       25.71      5.05 o
   4   4  14       57.68       61.20      4.13 o
   5   4  14        3.70       -0.54      6.31 o
   6   4  14        8.07        8.93      5.10 o
   7   4  14        1.01        7.26      5.01 o
  -8   5  14       13.05        3.74     10.22 o
  -7   5  14        0.22       -3.46      5.24 o
  -6   5  14        6.54        7.38      4.89 o
  -5   5  14        0.18       -3.38      4.57 o
  -4   5  14        0.82       -4.28      4.46 o
  -3   5  14        0.32       -1.91      3.56 o
  -2   5  14       16.49       14.64      3.72 o
  -1   5  14        6.78        9.19      4.13 o
   0   5  14       14.89        7.01      3.86 o
   1   5  14        8.18        2.21      3.75 o
   2   5  14       12.35       19.75      3.81 o
   3   5  14       34.79       27.79      3.76 o
   4   5  14       87.87       96.86      4.77 o
   5   5  14        3.27        1.45      2.90 o
   6   5  14       18.98       27.04      6.01 o
   7   5  14        2.95        3.23      5.29 o
  -7   6  14        0.69        0.44      5.42 o
  -6   6  14        0.23        6.40      6.30 o
  -5   6  14        2.04        1.40      7.12 o
  -4   6  14        0.14        3.06      5.18 o
  -3   6  14       12.60        5.78      3.62 o
  -2   6  14       20.96       19.01      5.18 o
  -1   6  14       91.52       92.59      4.64 o
   0   6  14       49.15       45.00      4.75 o
   1   6  14       14.73       14.55      3.87 o
   2   6  14        4.26        0.00      2.84 o
   3   6  14        1.34       -2.70      2.70 o
   4   6  14       41.55       38.82      3.18 o
   5   6  14       15.62       18.67      5.94 o
   6   6  14       82.38      107.59      8.30 o
   7   6  14       13.24        7.61      6.73 o
  -7   7  14        0.02        1.50      5.51 o
  -6   7  14        9.44        7.22      5.48 o
  -5   7  14        0.12       -2.17      5.39 o
  -4   7  14       30.92       18.20      4.68 o
  -3   7  14       11.53       12.63      4.33 o
  -2   7  14        5.63        7.81      3.21 o
  -1   7  14        1.08        2.23      2.82 o
   0   7  14       30.78       40.47      4.02 o
   1   7  14       34.61       31.12      3.63 o
   2   7  14        2.07       -1.99      2.84 o
   3   7  14        0.20       -1.03      2.76 o
   4   7  14        2.57        4.30      2.68 o
   5   7  14        1.24        3.48      5.59 o
   6   7  14       27.08       32.77      6.73 o
   7   7  14        1.70       10.27      5.94 o
  -7   8  14       13.92        1.59      8.22 o
  -6   8  14        5.97        6.74      6.08 o
  -5   8  14       23.43       27.95      6.46 o
  -4   8  14       37.44       40.45      5.38 o
  -3   8  14        4.01        2.52      4.41 o
  -2   8  14       12.76        9.94      3.93 o
  -1   8  14        6.68        4.52      3.08 o
   0   8  14        0.40       -3.89      3.89 o
   1   8  14       26.41       31.73      3.77 o
   2   8  14        2.34        2.20      2.99 o
   3   8  14        4.09        6.95      2.95 o
   4   8  14        2.79       -2.67      2.67 o
   5   8  14        6.72        1.53      6.65 o
   6   8  14        6.55        0.73      6.47 o
  -7   9  14        3.32       14.48     12.20 o
  -6   9  14        0.11        0.71      7.76 o
  -5   9  14        0.07        0.89      5.66 o
  -4   9  14       48.13       44.57      5.43 o
  -3   9  14        0.12       -1.27      4.30 o
  -2   9  14       50.35       58.24      4.23 o
  -1   9  14        8.84        2.67      2.88 o
   0   9  14        0.88        9.91      3.49 o
   1   9  14       29.30       34.36      3.84 o
   2   9  14        3.81        4.92      3.19 o
   3   9  14       25.18       15.76      3.20 o
   4   9  14        4.34        5.55      2.78 o
   5   9  14        1.37       -4.33      5.94 o
   6   9  14       63.76       74.45      8.48 o
  -6  10  14       23.38       24.73      9.01 o
  -5  10  14       42.07       53.61      9.51 o
  -4  10  14       29.32       32.64      6.59 o
  -3  10  14        8.59       14.26      4.56 o
  -2  10  14        0.20       -3.27      3.27 o
  -1  10  14       17.58        7.60      2.98 o
   0  10  14        0.41       -3.19      3.35 o
   1  10  14       10.16       15.10      3.55 o
   2  10  14        7.15        7.42      3.26 o
   3  10  14       28.50       33.91      3.61 o
   4  10  14        3.74        4.02      3.92 o
   5  10  14        0.45        0.39      3.53 o
   6  10  14        0.34        0.31      6.42 o
  -6  11  14        0.71       -2.28      8.34 o
  -5  11  14        0.05       13.57      8.45 o
  -4  11  14       16.42       17.01      6.31 o
  -3  11  14        0.12       -3.95      3.95 o
  -2  11  14        8.50        9.88      3.72 o
  -1  11  14        8.81       10.06      3.01 o
   0  11  14        4.86        6.66      4.12 o
   1  11  14        3.24       -0.53      4.94 o
   2  11  14        4.07       14.39      5.66 o
   3  11  14        0.00       -3.09      3.09 o
   4  11  14        3.48        3.71      3.15 o
   5  11  14        5.14       10.27      6.44 o
  -5  12  14        0.04       -6.63      7.94 o
  -4  12  14        7.74        1.92      8.15 o
  -3  12  14       22.61       14.22      4.69 o
  -2  12  14       38.70       46.33      9.43 o
  -1  12  14        9.86        1.46      3.47 o
   0  12  14       17.53       21.71      4.65 o
   1  12  14       15.46       18.19      4.52 o
   2  12  14       11.02       18.10      4.24 o
   3  12  14        2.48        2.06      5.57 o
   4  12  14       18.60       20.10      4.10 o
   5  12  14        0.02        0.55      3.22 o
  -5  13  14       18.27        4.11      8.66 o
  -4  13  14       20.54       27.64      9.04 o
  -3  13  14       29.95       29.24     17.10 o
  -2  13  14        0.49       -3.59      4.52 o
  -1  13  14        3.76        2.13      3.44 o
   0  13  14        6.19        5.68      7.25 o
   1  13  14        4.73        3.33      4.82 o
   2  13  14        1.09        6.69      4.23 o
   3  13  14       24.25       23.66      5.26 o
   4  13  14        2.07       -3.49      3.49 o
  -4  14  14       13.41        6.90      9.04 o
  -3  14  14        1.64        2.16      7.87 o
  -2  14  14        0.64        1.21      4.85 o
  -1  14  14        1.70       -3.46      3.46 o
   0  14  14        4.01        5.20      5.27 o
   1  14  14       41.61       54.30      6.27 o
   2  14  14        1.64        3.12      4.70 o
   3  14  14        0.40       -1.20      5.06 o
  -3  15  14        8.54       -4.73      7.86 o
  -2  15  14        2.87        1.41      8.22 o
  -1  15  14        0.07        0.72      4.72 o
   0  15  14        3.53       -0.11      5.19 o
   1  15  14        0.90       -3.72      5.04 o
   2  15  14       24.39       24.38      8.52 o
  -1  16  14        1.25       -0.38      8.62 o
   0  16  14       27.55       41.02      6.48 o
  -7   1  15       10.31        2.76      8.10 o
  -6   1  15        0.33       -4.65      5.06 o
  -5   1  15        0.36       -3.81      4.84 o
  -4   1  15        1.33       -2.58      4.30 o
  -3   1  15       33.15       40.82      5.69 o
  -2   1  15        7.16        0.07      4.23 o
  -1   1  15       14.37       14.54      4.52 o
   0   1  15        6.96        0.39      3.99 o
   1   1  15        1.66       -2.77      3.69 o
   2   1  15       18.44       27.23      4.26 o
   3   1  15      102.43      120.12      5.67 o
   4   1  15        0.26        0.64      3.26 o
   5   1  15       16.54       17.29      3.34 o
   6   1  15        0.18       -3.05      3.57 o
  -7   2  15        0.00       -6.86     17.75 o
  -6   2  15        4.42        7.65      5.43 o
  -5   2  15        4.25        0.98      4.91 o
  -4   2  15       19.36       16.02      4.18 o
  -3   2  15        1.37        0.84      3.76 o
  -2   2  15       35.12       34.85      5.01 o
  -1   2  15        0.67        5.17      4.19 o
   0   2  15        0.35       -3.04      3.82 o
   1   2  15       12.22       12.49      4.01 o
   2   2  15       30.64       42.76      4.82 o
   3   2  15        0.04       -1.74      3.55 o
   4   2  15        4.34        8.83      3.42 o
   5   2  15       24.29       38.92      3.61 o
   6   2  15        0.01        4.62      4.69 o
  -7   3  15        4.70        0.09      8.12 o
  -6   3  15        3.98       -0.46      5.31 o
  -5   3  15       23.82       15.54      5.32 o
  -4   3  15        5.08       16.15      4.17 o
  -3   3  15        2.70       -2.08      5.27 o
  -2   3  15        0.01        2.90      4.44 o
  -1   3  15        0.08       -3.22      4.09 o
   0   3  15       10.86       11.17      4.08 o
   1   3  15       15.29       15.42      5.35 o
   2   3  15       11.50        4.50      3.88 o
   3   3  15        2.04       -3.80      3.80 o
   4   3  15        6.00        4.33      3.71 o
   5   3  15        0.39        3.94      4.20 o
   6   3  15        0.44       -6.80      8.19 o
  -6   4  15        1.97       -1.15      5.20 o
  -5   4  15       12.56       21.89      5.53 o
  -4   4  15       11.27        4.61      4.54 o
  -3   4  15       27.28       24.68      4.47 o
  -2   4  15       14.74       25.44      4.04 o
  -1   4  15       75.42       70.43      5.54 o
   0   4  15       17.71       17.09      4.32 o
   1   4  15        0.35        5.75      5.05 o
   2   4  15       37.46       37.48      4.51 o
   3   4  15        1.87        7.38      3.61 o
   4   4  15        0.10       -3.18      3.18 o
   5   4  15       60.50       65.74      4.87 o
   6   4  15       60.71       72.72      9.73 o
  -6   5  15        3.34        4.04      5.47 o
  -5   5  15       26.31       23.07      6.42 o
  -4   5  15        0.40        0.77      4.38 o
  -3   5  15       38.00       44.76      4.88 o
  -2   5  15       31.74       35.96      4.27 o
  -1   5  15        4.34        2.96      4.24 o
   0   5  15       49.61       66.95      5.31 o
   1   5  15       29.75       36.42      4.52 o
   2   5  15        0.29       -2.06      5.46 o
   3   5  15       19.87       31.14      4.19 o
   4   5  15        1.49       -0.14      2.76 o
   5   5  15        0.00       -3.42      3.42 o
   6   5  15        6.15       15.70      6.03 o
  -6   6  15        0.00       -0.40      7.66 o
  -5   6  15       13.86        3.10      5.95 o
  -4   6  15       11.65       11.68      4.84 o
  -3   6  15       15.14        6.79      4.46 o
  -2   6  15        3.40       -3.34      3.34 o
  -1   6  15        1.21       -0.28      5.09 o
   0   6  15        0.89       -3.31      4.32 o
   1   6  15       21.77       25.55      4.44 o
   2   6  15       14.81       10.95      3.36 o
   3   6  15       74.17       74.69      4.13 o
   4   6  15       21.74       15.96      3.03 o
   5   6  15        2.60        0.86      5.87 o
   6   6  15       27.96       51.67     10.27 o
  -6   7  15        3.93        5.56      9.96 o
  -5   7  15        1.56       -0.73      6.14 o
  -4   7  15       16.21       12.64      5.08 o
  -3   7  15        8.22        3.39      4.42 o
  -2   7  15       19.98       13.58      3.49 o
  -1   7  15       41.22       41.18      4.58 o
   0   7  15       16.72        9.91      3.93 o
   1   7  15        0.01        1.89      3.40 o
   2   7  15        0.62       -3.12      3.12 o
   3   7  15       49.02       60.02      4.03 o
   4   7  15       39.39       48.77      3.59 o
   5   7  15       51.15       68.67      9.99 o
  -5   8  15        4.55        3.03      6.46 o
  -4   8  15        8.96       -0.60      4.70 o
  -3   8  15       40.51       43.32      5.19 o
  -2   8  15        2.45       -1.41      3.19 o
  -1   8  15        7.91        7.90      3.88 o
   0   8  15        7.36        5.94      3.65 o
   1   8  15       37.83       46.41      4.90 o
   2   8  15        1.69        4.54      3.67 o
   3   8  15       44.03       35.25      3.73 o
   4   8  15        0.20       -2.77      2.77 o
   5   8  15        2.95        0.02      6.35 o
  -5   9  15        6.36       -2.58      6.47 o
  -4   9  15        1.74       -2.41      4.72 o
  -3   9  15        1.81        1.17      5.71 o
  -2   9  15        1.44       -5.36      6.46 o
  -1   9  15        1.12        0.77      3.88 o
   0   9  15       21.79       22.88      4.30 o
   1   9  15        0.00        0.36      3.54 o
   2   9  15       15.06       21.50      3.66 o
   3   9  15       18.08       16.94      3.40 o
   4   9  15       23.20       31.47      4.26 o
  -5  10  15        5.07        6.09      8.23 o
  -4  10  15       20.75       28.58      6.80 o
  -3  10  15        2.04       -4.29      4.29 o
  -2  10  15       29.76       25.02      4.57 o
  -1  10  15        5.87        7.47      4.33 o
   0  10  15        0.07       -3.90      4.12 o
   1  10  15       69.59       87.61      5.11 o
   2  10  15        1.80        0.41      3.43 o
   3  10  15       18.02       25.10      4.56 o
   4  10  15        7.70        5.76      3.90 o
  -4  11  15        9.41       11.07      6.34 o
  -3  11  15        4.16       -2.44      4.91 o
  -2  11  15       31.32       43.47      5.01 o
  -1  11  15        5.06       -1.56      4.34 o
   0  11  15        6.91        0.19      3.67 o
   1  11  15        0.13       -0.70      3.59 o
   2  11  15       20.69       27.62      4.05 o
   3  11  15       11.68       10.93      3.49 o
  -3  12  15       18.44       20.08      5.29 o
  -2  12  15        0.35       -3.37      3.72 o
  -1  12  15        5.93        4.06      6.90 o
   0  12  15        5.15        1.22      4.23 o
   1  12  15       11.69       11.48      3.96 o
   2  12  15        7.64        5.96      3.96 o
   3  12  15        5.87        0.90      3.53 o
  -2  13  15        0.86        2.11      5.29 o
  -1  13  15        0.46       -3.73      4.68 o
   0  13  15        0.00        7.30      4.51 o
   1  13  15        2.10       -0.32      4.95 o
  -5   0  16        7.27       -3.26      7.78 o
  -4   0  16        0.19       -6.82      6.82 o
  -3   0  16       59.28       70.84      9.26 o
  -2   0  16        1.27       -6.22      6.22 o
  -1   0  16       68.80       86.05      8.86 o
   0   0  16        0.47       -4.15     11.71 o
   1   0  16       19.76       21.50      6.46 o
   2   0  16        1.27        0.03      5.59 o
   3   0  16        7.57        4.43      5.47 o
   4   0  16        9.04       15.69      5.45 o
   5   0  16        8.26        1.78      4.64 o
  -5   1  16        7.37       13.47      6.60 o
  -4   1  16        0.77        2.80      5.15 o
  -3   1  16        6.04        2.19      5.11 o
  -2   1  16        0.01       -1.59      5.58 o
  -1   1  16        1.66       -4.54      4.54 o
   0   1  16        0.06       -3.34      4.27 o
   1   1  16        1.00        0.22      4.09 o
   2   1  16        0.35       -3.50      3.78 o
   3   1  16        3.19        4.32      3.74 o
   4   1  16        9.56        7.27      4.15 o
   5   1  16        0.01        5.35      4.85 o
  -5   2  16        4.72        2.01      9.57 o
  -4   2  16        2.41       -3.33      5.84 o
  -3   2  16       59.66       67.23      5.51 o
  -2   2  16        0.60       -4.49      4.49 o
  -1   2  16       75.90       91.65      8.28 o
   0   2  16       23.23       19.75      4.71 o
   1   2  16       62.57       61.94      5.39 o
   2   2  16       20.42       21.83      4.34 o
   3   2  16        4.00        1.98      3.74 o
   4   2  16        0.58        7.03      3.57 o
  -5   3  16        3.07        5.49     11.45 o
  -4   3  16        4.89       -5.72      5.72 o
  -3   3  16        8.57        9.43      4.33 o
  -2   3  16        6.32        4.97      4.71 o
  -1   3  16        0.02       -2.06      4.39 o
   0   3  16        0.55       -0.43      4.25 o
   1   3  16        1.82       -4.13      4.13 o
   2   3  16        2.16        0.51      3.90 o
   3   3  16       21.82       17.39      4.14 o
   4   3  16       17.74       23.41      4.98 o
  -5   4  16        5.27        5.69      8.17 o
  -4   4  16       12.63       20.83      6.62 o
  -3   4  16       22.04       15.63      5.98 o
  -2   4  16        9.52        5.95      4.85 o
  -1   4  16       15.10       10.75      4.71 o
   0   4  16        5.51       -4.08      4.08 o
   1   4  16        1.50       -4.03      4.03 o
   2   4  16        3.74        1.52      4.04 o
   3   4  16        0.10       -3.63      3.63 o
   4   4  16        3.91        5.86      3.65 o
  -4   5  16       29.80       33.48      7.02 o
  -3   5  16        0.24       -0.13      4.46 o
  -2   5  16       28.53       22.13      5.26 o
  -1   5  16        1.55       -1.51      4.48 o
   0   5  16        2.02        2.44      4.38 o
   1   5  16       10.44       10.15      4.37 o
   2   5  16       77.13       94.98      5.77 o
   3   5  16        3.73        0.63      3.25 o
   4   5  16       10.08       12.32      3.18 o
  -4   6  16        2.17        0.98      5.92 o
  -3   6  16       47.97       49.09      5.57 o
  -2   6  16        2.77        0.69      4.89 o
  -1   6  16        6.97        5.61      4.11 o
   0   6  16        1.84       -3.47      3.72 o
   1   6  16        0.14       -3.47      3.47 o
   2   6  16        0.26       -1.15      3.91 o
   3   6  16        3.14        6.55      3.31 o
   4   6  16       32.95       35.90      3.74 o
  -4   7  16       27.88       42.48      7.08 o
  -3   7  16        0.66        0.40      4.53 o
  -2   7  16       57.27       70.57      5.54 o
  -1   7  16       27.34       29.90      4.60 o
   0   7  16       34.69       44.48      4.64 o
   1   7  16        0.90       -0.80      3.50 o
   2   7  16       41.02       56.69      5.17 o
   3   7  16       13.53       13.88      3.48 o
  -3   8  16       18.91       13.94      5.15 o
  -2   8  16       15.69       15.31      4.51 o
  -1   8  16        1.77       -0.83      4.01 o
   0   8  16        0.85       -0.87      3.81 o
   1   8  16        1.60        3.68      3.68 o
   2   8  16        0.14       -3.46      3.46 o
   3   8  16        6.71        4.64      3.40 o
  -2   9  16       19.57       25.69      4.58 o
  -1   9  16        0.38       -3.17      4.37 o
   0   9  16       20.50       30.30      4.57 o
   1   9  16        4.28        4.57      3.86 o
   2   9  16       13.44       16.12      3.91 o
  -1  10  16        0.77        1.86      4.59 o
   0  10  16        0.03       -3.95      3.95 o
   1  10  16       16.86       30.98      4.39 o
  -2   1  17       15.96       19.68      5.55 o
  -1   1  17        0.00       -0.55      4.85 o
   0   1  17        3.16        7.01      4.84 o
   1   1  17       28.57       34.80      5.08 o
   2   1  17        1.78        1.92      5.65 o
  -2   2  17        6.55        1.96      5.11 o
  -1   2  17        0.09       -4.64      4.64 o
   0   2  17       58.65       78.30      6.14 o
   1   2  17        4.03       -4.23      4.23 o
   2   2  17        0.32       -1.52      4.11 o
  -2   3  17        3.45       -4.81      4.81 o
  -1   3  17        5.52        1.58      4.95 o
   0   3  17       20.40       26.27      5.24 o
   1   3  17       11.52        7.74      5.48 o
  -1   4  17        4.26        4.17      5.09 o
   0   4  17       14.42       15.33      5.04 o
   1   4  17        1.09       -4.37      4.37 o
   0   5  17        0.02       12.79      9.50 o
 
